# Supplementary material for: Tissue-specific RNA-seq defines genes governing male tail tip morphogenesis in C. elegans
Source: bioRxiv. 2024 Jan 12:2024.01.12.575210. Preprint. [Version 1] doi: 10.1101/2024.01.12.575210 (PMC10802606; doi:10.1101/2024.01.12.575210)
Supplement: Supplement 5 [file media-5.csv]

	wtMa	lfMc	wtHb	wtHc	wtHd	wtHe	wtMb	lfMa	lfMd	wtHa	gfHb	gfHc	wtMc	lfMb	wtMa	lfMc	wtHb	wtHc	wtHd	wtHe	wtMb	lfMa	lfMd	wtHa	gfHb	gfHc	wtMc	lfMb	gfHa	gfHa	WB_ID
aap-1	7	7	30	10	27	3	21	14	35	19	56	58	7	12	6	7	25	12	28	4	23	16	28	17	41	56	9	9	3	4	WBGene00000001
aat-1	5	0	2	1	1	0	1	0	1	2	3	56	0	0	6	0	0	0	1	0	2	0	0	1	5	59	0	0	0	0	WBGene00000002
aat-2	45	24	490	58	126	72	258	143	296	205	499	212	195	85	39	36	491	63	122	80	284	146	291	213	494	205	185	92	51	45	WBGene00000003
aat-3	21	17	98	45	44	27	50	58	64	69	166	103	56	19	14	19	97	43	44	20	56	54	65	70	162	94	59	19	9	6	WBGene00000004
aat-4	3	0	0	1	1	1	3	3	2	0	2	15	2	0	0	1	0	1	2	0	2	5	2	0	3	12	1	0	0	0	WBGene00000005
aat-5	2	1	9	3	1	0	1	1	6	2	6	17	0	2	3	1	4	3	5	0	0	2	3	1	6	12	0	1	0	0	WBGene00000006
aat-6	4	0	2	0	0	0	2	0	1	0	2	27	0	0	4	0	0	0	0	0	2	0	2	2	1	28	0	0	0	0	WBGene00000007
aat-7	2	1	1	0	3	0	0	0	3	1	2	0	0	0	0	1	1	0	1	0	0	0	1	1	3	0	0	2	0	0	WBGene00000008
aat-8	1	0	0	1	1	0	1	0	4	1	3	1	0	0	1	1	1	0	1	0	1	1	1	0	1	1	0	1	0	0	WBGene00000009
aat-9	6	3	11	5	9	3	9	20	22	8	12	50	3	5	5	4	13	7	7	3	9	24	25	8	11	49	4	6	1	1	WBGene00000010
abf-1	0	0	0	0	0	0	2	1	0	0	0	0	0	0	0	0	0	0	0	0	1	1	0	0	0	0	0	0	0	0	WBGene00000012
abf-2	0	0	2	1	1	0	0	0	0	2	2	40	0	0	0	0	1	0	1	0	0	0	0	2	3	43	0	0	0	0	WBGene00000013
abf-3	0	0	0	0	0	0	0	1	0	0	1	0	0	0	0	0	0	0	0	0	0	0	0	0	0	0	0	0	0	0	WBGene00000014
abf-4	0	0	0	0	0	0	0	0	0	2	0	0	0	0	0	0	0	0	0	0	0	0	1	2	0	0	0	0	0	0	WBGene00000015
abf-5	1	0	0	0	0	0	0	0	1	0	0	0	0	1	0	0	0	0	1	0	0	1	1	0	1	1	0	0	0	0	WBGene00000016
abf-6	1	0	1	0	0	0	0	0	3	1	1	2	0	0	1	0	0	0	0	0	1	0	3	1	0	1	0	0	0	0	WBGene00000017
abl-1	11	4	21	5	14	5	21	22	47	20	30	43	7	6	11	6	17	3	11	3	22	24	38	13	29	53	2	6	0	1	WBGene00000018
abt-1	0	2	2	0	0	0	3	2	1	0	5	0	0	2	2	1	2	0	0	0	2	4	0	1	5	0	0	2	0	0	WBGene00000019
abt-2	10	0	4	0	8	0	7	8	14	6	15	22	1	1	5	0	6	1	5	1	7	5	6	10	16	24	1	2	1	1	WBGene00000020
abt-3	1	1	0	0	0	1	0	2	1	1	3	0	0	0	2	2	0	0	1	0	0	1	1	2	3	0	0	0	0	0	WBGene00000021
abt-4	7	1	3	0	0	0	0	3	0	3	8	74	0	1	9	0	1	0	0	1	0	4	2	6	8	81	0	1	0	0	WBGene00000022
abt-5	2	0	1	0	1	0	1	0	3	2	2	0	1	1	2	0	0	0	1	0	0	0	2	1	3	0	0	0	0	0	WBGene00000023
abu-1	4	1	0	0	0	0	0	4	4	0	1	1	0	0	4	0	0	0	0	0	0	3	3	0	1	1	0	0	0	0	WBGene00000024
abu-2	0	0	0	0	0	0	0	1	2	0	0	0	0	0	0	0	0	0	0	0	1	0	2	0	0	0	0	0	0	0	WBGene00000025
abu-3	0	0	0	0	0	0	0	0	1	1	0	0	0	0	0	0	0	0	0	0	0	0	2	1	0	0	0	0	0	0	WBGene00000026
abu-4	0	0	0	0	0	0	0	0	0	0	1	0	0	0	0	0	0	0	1	0	0	1	0	0	0	0	0	0	0	0	WBGene00000027
abu-5	2	1	0	0	1	0	0	0	1	0	1	0	0	0	1	0	0	0	0	0	0	0	0	0	1	1	0	0	0	0	WBGene00000028
abu-6	0	0	0	0	0	0	1	0	1	0	9	0	0	0	0	1	0	0	0	0	1	1	2	0	6	0	0	0	0	0	WBGene00000029
abu-7	0	0	1	0	0	0	0	0	1	0	4	1	0	0	0	0	0	0	0	0	1	0	2	0	5	2	0	0	0	0	WBGene00000030
abu-8	0	0	0	0	0	0	0	0	7	0	3	2	0	1	0	0	0	0	0	0	0	0	10	0	5	2	1	0	0	0	WBGene00000031
abu-9	0	0	1	0	2	0	0	0	0	0	5	1	0	0	0	0	1	0	1	0	0	0	1	0	3	2	0	0	0	0	WBGene00000032
abu-10	0	0	1	0	0	0	0	0	1	0	8	1	0	0	0	0	1	0	0	0	0	0	2	0	4	2	0	0	0	0	WBGene00000033
abu-11	0	0	1	0	0	0	0	0	4	1	0	2	0	1	0	0	1	0	0	0	0	0	5	1	0	1	0	1	0	0	WBGene00000034
ace-1	0	0	4	0	4	1	1	2	7	4	6	11	0	0	0	0	6	0	6	0	1	0	6	4	6	11	0	2	0	0	WBGene00000035
ace-2	1	0	6	1	0	2	1	2	4	3	3	4	0	1	2	0	4	0	0	1	5	2	1	2	2	8	0	1	0	1	WBGene00000036
ace-3	2	0	0	0	0	0	1	1	1	1	1	0	1	1	1	0	0	0	0	0	0	0	2	0	1	0	0	0	0	0	WBGene00000037
ace-4	0	1	0	0	1	0	1	3	0	0	0	0	0	0	1	0	0	1	1	0	0	1	0	0	0	0	0	0	0	0	WBGene00000038
acn-1	171	89	212	154	481	51	200	747	1272	621	1006	1198	83	310	194	97	199	147	474	52	206	770	1291	626	1004	1204	87	311	34	45	WBGene00000039
aco-1	67	18	71	25	89	15	148	81	141	144	184	563	55	38	75	16	66	35	82	15	145	76	134	130	178	605	55	35	1	1	WBGene00000040
aco-2	8	1	10	5	7	1	3	23	25	18	26	170	2	2	11	4	10	0	3	1	4	22	33	14	23	179	6	1	1	2	WBGene00000041
acr-2	3	0	2	0	1	0	0	0	1	1	2	9	0	0	2	0	3	0	1	0	0	0	1	1	2	3	0	0	0	0	WBGene00000042
acr-3	2	0	3	0	2	0	1	0	5	2	10	4	0	0	2	0	0	0	4	0	1	0	3	2	11	5	0	0	0	0	WBGene00000043
acr-5	0	0	3	0	2	0	1	0	3	3	2	1	0	1	0	0	0	0	2	0	0	1	4	5	2	0	0	0	0	0	WBGene00000044
acr-6	0	0	0	0	0	1	1	0	2	1	10	0	0	0	1	0	0	0	1	0	1	0	2	0	8	0	0	0	0	0	WBGene00000045
acr-7	2	0	6	3	4	1	10	7	14	11	16	14	4	4	4	1	9	1	3	0	7	7	14	9	12	21	5	1	2	2	WBGene00000046
acr-8	0	0	1	0	1	0	2	2	0	3	3	13	0	0	0	0	3	0	1	0	2	3	0	2	6	11	0	0	0	0	WBGene00000047
acr-9	0	1	6	0	2	0	3	0	3	1	1	9	0	0	0	2	1	0	2	0	1	0	2	2	2	9	0	1	0	0	WBGene00000048
acr-10	0	0	0	0	1	0	0	0	1	0	0	2	0	0	0	0	0	0	1	0	0	0	1	0	1	3	0	0	0	0	WBGene00000049
acr-11	2	0	0	0	2	0	4	1	1	1	0	10	0	0	1	1	1	0	1	0	3	1	1	1	0	14	0	0	0	0	WBGene00000050
acr-12	0	0	4	0	1	0	0	1	2	4	5	8	0	0	1	0	1	0	1	0	0	3	2	1	5	6	0	0	1	0	WBGene00000051
acr-14	0	0	0	0	0	0	1	0	0	0	2	3	0	1	0	0	0	0	0	0	1	1	0	0	3	1	0	0	0	0	WBGene00000053
acr-15	15	0	6	0	0	0	2	1	1	5	14	24	0	0	15	0	12	0	1	0	4	2	1	4	11	31	0	0	0	0	WBGene00000054
acr-16	12	1	31	1	7	0	4	3	11	17	20	28	2	0	10	1	28	0	7	1	5	1	8	16	21	23	1	1	0	1	WBGene00000055
acr-17	0	0	0	0	0	0	0	1	1	2	0	6	0	0	0	0	0	0	0	0	0	2	1	2	0	7	0	0	0	0	WBGene00000056
acr-18	2	0	1	0	0	0	0	1	1	1	2	3	0	0	2	0	0	0	0	0	1	1	1	3	3	2	0	0	0	0	WBGene00000057
acr-19	0	0	2	0	1	0	2	3	2	3	7	3	0	0	0	1	0	0	0	0	2	3	1	0	7	1	1	0	0	0	WBGene00000058
acr-20	2	0	1	0	0	1	2	2	2	1	5	7	0	1	2	0	3	0	0	1	0	2	1	2	5	5	1	1	0	0	WBGene00000059
acr-21	0	2	0	0	1	0	2	1	1	1	1	2	0	1	0	0	1	0	3	0	2	1	1	1	1	2	0	2	0	0	WBGene00000060
lgc-11	0	0	1	0	0	0	0	0	3	0	0	3	1	0	0	0	2	0	1	0	0	0	2	2	1	6	0	0	0	0	WBGene00000061
acr-23	2	0	3	0	3	1	0	1	2	7	4	8	0	0	2	0	9	0	2	1	0	2	2	3	6	6	0	1	0	0	WBGene00000062
act-1	670	110	1482	126	821	71	883	642	1578	854	2012	3758	175	174	645	118	1455	128	789	69	889	610	1609	872	2002	3727	196	158	81	79	WBGene00000063
act-2	343	82	364	93	362	27	548	604	1007	448	1378	2197	207	197	328	74	359	103	364	34	574	619	1036	438	1388	2202	194	191	54	55	WBGene00000064
act-3	471	64	709	120	429	52	448	367	711	421	880	2966	120	128	451	74	705	110	389	54	422	354	712	426	908	2983	121	131	35	41	WBGene00000065
act-4	888	202	1160	316	616	194	1158	968	1711	914	2029	3164	501	446	878	250	1179	333	630	194	1149	971	1682	898	2050	3236	512	476	102	96	WBGene00000066
act-5	60	0	38	2	5	0	24	42	62	36	116	2420	1	0	62	1	47	1	5	1	23	41	62	39	128	2428	1	2	0	1	WBGene00000067
acy-1	23	11	52	28	20	16	13	34	70	42	50	68	3	10	19	9	57	32	22	21	15	36	71	41	51	78	3	18	4	4	WBGene00000068
acy-2	3	0	5	0	2	0	2	3	0	4	8	10	0	0	3	0	1	0	2	0	3	4	1	6	8	10	1	0	0	0	WBGene00000069
acy-3	22	6	26	8	37	4	13	33	55	31	45	85	8	7	18	5	25	8	38	5	17	38	54	27	40	84	3	6	0	0	WBGene00000070
acy-4	6	0	9	1	3	0	1	1	8	4	5	7	2	2	8	0	5	0	1	0	0	5	9	2	5	6	2	2	0	0	WBGene00000071
add-1	5	4	10	7	5	3	0	11	16	12	27	27	2	10	4	0	22	4	6	2	1	18	19	13	27	35	1	8	1	0	WBGene00000072
add-2	15	3	23	9	19	3	10	24	41	19	61	52	8	20	13	2	32	9	21	2	9	28	39	21	55	52	7	18	2	2	WBGene00000073
adm-2	30	37	84	54	64	42	68	77	96	56	194	121	61	58	25	25	77	51	69	48	61	69	102	58	191	119	58	58	8	15	WBGene00000074
adm-4	1	1	5	3	4	2	11	10	13	8	12	32	1	2	1	1	2	0	2	5	10	8	12	6	12	28	1	0	1	0	WBGene00000075
adr-1	11	1	20	7	22	2	21	19	26	12	36	87	10	9	14	2	21	3	14	2	14	28	39	13	33	96	10	6	1	3	WBGene00000079
adr-2	18	5	20	9	16	8	22	19	28	19	54	83	6	4	19	2	28	9	17	4	16	15	33	18	49	79	6	9	5	1	WBGene00000080
ads-1	5	0	3	0	0	0	2	5	2	1	8	232	2	0	3	0	2	0	1	0	5	4	2	4	8	237	1	0	0	0	WBGene00000081
adt-1	1	4	7	2	8	6	1	37	53	14	49	19	1	21	0	3	14	2	7	5	0	35	54	18	53	14	0	28	4	3	WBGene00000082
adt-2	13	38	172	98	177	69	23	99	158	138	203	197	32	66	15	35	155	102	208	60	24	98	147	139	184	208	34	64	5	8	WBGene00000083
aex-1	1	0	0	1	3	0	1	2	2	3	5	7	0	0	0	0	1	0	2	0	1	2	3	2	6	4	1	1	0	1	WBGene00000084
aex-2	0	0	5	0	1	0	1	2	2	1	4	10	0	0	0	0	8	0	2	0	1	1	4	4	8	8	0	1	0	0	WBGene00000085
aex-3	3	0	9	2	8	0	7	10	21	17	11	28	1	0	7	1	16	1	5	1	4	8	21	12	10	27	1	0	0	0	WBGene00000086
aex-5	3	0	5	0	0	1	1	1	4	6	8	44	1	0	4	0	5	0	1	0	1	1	4	5	19	50	1	0	1	0	WBGene00000088
aex-6	4	0	40	1	6	0	8	1	10	10	22	40	0	0	3	0	39	2	5	0	5	4	12	7	15	45	0	0	0	0	WBGene00000089
age-1	11	4	18	9	29	9	15	18	22	12	35	59	8	13	10	4	22	6	25	9	14	19	29	13	39	59	9	5	0	1	WBGene00000090
ags-3	5	0	39	3	14	0	10	10	18	19	36	51	2	1	3	1	33	2	7	1	11	9	19	18	38	39	2	0	1	1	WBGene00000092
agt-1	3	1	3	0	3	1	5	8	9	10	8	28	3	2	2	0	6	1	4	0	5	9	6	11	7	22	0	0	0	0	WBGene00000093
agt-2	6	1	2	1	1	3	13	6	13	4	7	21	1	3	4	0	5	2	2	1	13	5	12	7	8	20	0	3	1	0	WBGene00000094
aha-1	13	4	12	5	11	1	8	16	21	7	17	23	4	7	11	4	11	1	12	2	14	17	25	7	16	24	6	6	0	1	WBGene00000095
ahr-1	3	0	7	2	2	1	1	3	2	4	5	7	0	1	2	0	9	0	1	1	1	2	2	5	6	7	0	0	0	0	WBGene00000096
aip-1	35	16	45	11	38	5	28	40	67	34	141	274	10	18	41	12	30	14	35	11	31	45	63	30	143	266	18	16	11	17	WBGene00000097
air-1	11	1	3	0	3	0	9	45	76	6	52	301	4	6	13	1	3	1	3	0	8	39	72	4	44	313	5	9	1	0	WBGene00000098
air-2	2	0	0	0	0	0	3	12	22	2	16	76	0	1	1	0	0	0	2	0	3	13	26	3	12	70	0	1	0	1	WBGene00000099
ajm-1	119	88	254	132	197	79	229	241	321	112	307	412	220	95	109	93	269	132	178	79	234	236	306	133	302	406	226	94	25	24	WBGene00000100
aka-1	75	21	64	17	56	19	75	71	97	52	133	186	56	29	87	23	54	23	56	20	70	76	94	52	141	195	56	37	4	8	WBGene00000101
akt-1	12	4	52	21	55	18	19	41	66	23	82	233	16	20	8	7	59	21	57	14	18	38	60	27	84	244	13	24	4	2	WBGene00000102
akt-2	4	4	20	2	14	5	8	19	35	13	52	56	2	6	5	2	30	4	11	3	12	23	38	14	53	53	3	4	1	1	WBGene00000103
alg-1	66	21	134	34	121	23	172	115	206	98	234	250	98	45	57	29	133	32	113	22	173	128	204	106	222	273	94	40	6	5	WBGene00000105
alg-2	23	14	80	17	42	14	63	37	59	49	88	107	24	16	23	12	71	22	36	15	52	38	60	45	82	100	29	16	4	4	WBGene00000106
alh-1	11	4	27	3	33	1	10	22	44	21	55	483	7	1	9	3	21	9	37	1	3	24	45	17	52	482	3	3	0	1	WBGene00000107
alh-2	1	0	0	2	0	0	0	0	0	0	1	0	0	1	1	1	1	0	0	0	0	0	0	0	1	2	0	0	0	0	WBGene00000108
alh-3	12	8	39	21	57	7	12	71	85	45	123	347	9	17	13	10	40	18	50	8	9	69	84	48	121	340	3	9	1	2	WBGene00000109
alh-4	12	6	11	6	16	4	9	19	24	15	55	119	7	10	11	7	19	3	14	4	8	11	17	14	57	130	8	7	1	2	WBGene00000110
alh-5	15	2	1	1	2	0	12	7	3	6	11	127	6	1	17	2	1	0	1	0	12	6	3	3	10	127	2	0	0	1	WBGene00000111
alh-6	12	0	37	3	10	1	24	19	32	28	110	270	1	2	11	1	32	3	13	0	21	17	36	27	96	260	8	1	0	4	WBGene00000112
alh-7	14	4	16	3	9	0	11	16	24	18	44	70	9	4	15	4	12	4	14	0	15	22	21	18	36	67	4	7	1	0	WBGene00000113
alh-8	92	68	635	156	497	115	71	220	506	369	786	1825	78	108	106	74	665	163	537	118	78	232	538	358	768	1854	85	89	35	30	WBGene00000114
alh-9	17	4	46	3	19	1	57	30	58	31	142	337	12	6	21	3	67	4	19	1	49	21	67	34	134	315	5	3	6	6	WBGene00000115
alh-10	54	3	32	5	17	6	111	50	44	29	106	70	55	6	59	7	30	7	16	2	98	44	48	27	96	75	40	12	1	0	WBGene00000116
alh-11	2	0	1	1	0	0	6	9	5	7	14	28	0	1	2	0	3	0	1	0	2	6	4	6	18	31	2	0	1	1	WBGene00000117
alh-12	2	0	35	1	4	0	1	0	12	15	39	302	0	0	3	0	37	2	7	0	1	2	14	17	33	317	1	0	0	1	WBGene00000118
aly-1	13	2	13	2	16	1	24	43	53	26	57	92	4	3	17	1	19	3	8	1	23	44	56	23	58	78	7	7	1	1	WBGene00000120
aly-2	14	3	19	4	14	4	48	40	58	22	130	327	11	6	16	2	15	4	9	4	52	38	56	23	130	334	10	7	4	7	WBGene00000121
aly-3	24	6	36	2	28	6	59	79	86	38	118	248	12	12	36	4	38	10	31	0	54	71	94	38	105	261	9	16	6	2	WBGene00000122
ama-1	50	26	72	40	65	12	81	91	171	58	117	358	44	34	51	30	67	34	72	21	76	96	174	62	112	337	41	37	8	9	WBGene00000123
amt-1	0	1	0	0	1	0	0	0	2	1	3	4	2	0	0	1	0	0	1	0	0	0	2	0	1	4	0	0	0	0	WBGene00000133
amt-2	0	1	1	0	0	0	0	0	0	0	0	1	1	0	0	0	1	0	0	0	0	0	0	0	0	2	1	0	0	0	WBGene00000134
amt-3	1	0	5	2	2	0	1	3	6	3	2	7	0	2	2	1	2	1	4	0	2	2	10	5	2	7	0	1	0	0	WBGene00000135
amt-4	1	1	2	0	0	0	3	3	1	0	2	71	0	0	3	2	1	0	0	0	5	2	1	3	3	67	0	1	0	0	WBGene00000136
amx-1	7	3	17	6	13	0	20	13	17	7	24	34	3	4	8	2	12	8	12	1	22	10	17	7	25	30	2	3	1	1	WBGene00000137
amx-2	2	2	29	1	6	5	26	14	27	17	41	22	2	2	1	3	29	0	7	5	27	11	32	15	37	29	1	2	0	0	WBGene00000138
amx-3	1	0	0	0	3	1	0	2	3	1	3	7	0	0	1	1	1	0	0	1	1	2	1	1	3	4	0	2	0	0	WBGene00000139
anc-1	93	107	367	177	140	159	332	659	844	283	513	1456	62	117	89	127	371	178	161	161	333	689	860	305	515	1503	84	124	19	28	WBGene00000140
aos-1	25	3	22	5	19	3	47	43	50	29	74	140	4	10	20	3	33	4	17	4	46	37	37	32	77	152	5	9	0	4	WBGene00000142
apc-2	7	2	3	0	6	3	13	13	28	8	26	52	3	2	7	2	3	1	6	3	15	12	26	6	29	57	1	5	0	1	WBGene00000143
apc-10	0	0	1	0	0	0	2	2	0	0	4	17	1	1	0	0	0	0	0	0	1	2	0	0	4	15	0	0	0	0	WBGene00000144
apc-11	2	1	6	2	3	1	2	9	14	5	25	25	1	1	1	5	4	3	3	1	0	7	21	9	22	28	0	2	0	0	WBGene00000145
ape-1	98	104	232	126	176	95	187	279	314	125	437	252	251	154	99	121	238	119	187	91	204	271	328	121	442	249	220	171	40	41	WBGene00000146
aph-1	16	6	32	9	30	8	40	29	36	21	45	63	24	17	15	6	29	8	23	7	35	27	36	25	42	58	27	13	1	1	WBGene00000147
aph-2	13	1	19	4	12	5	14	22	20	14	38	81	7	15	15	2	14	9	11	4	17	26	27	20	36	89	6	12	0	0	WBGene00000148
apl-1	269	107	612	232	419	118	434	353	519	389	798	921	342	183	286	106	624	239	427	124	448	338	517	382	786	925	316	191	48	47	WBGene00000149
apm-1	45	14	56	22	58	10	50	56	84	52	113	200	26	23	42	11	52	24	55	18	54	54	87	49	107	226	34	31	5	6	WBGene00000150
apn-1	5	0	16	4	8	2	14	15	27	13	29	72	4	4	5	2	15	1	18	4	17	15	31	15	26	70	5	4	2	1	WBGene00000151
app-1	32	7	56	15	51	17	39	38	59	35	111	303	24	24	33	7	50	15	50	16	40	35	57	35	102	310	25	19	3	2	WBGene00000155
K04G2.8a	7	20	54	10	26	8	21	47	63	34	64	61	11	12	6	12	57	17	23	6	25	45	67	29	58	65	11	13	2	4	WBGene00000156
aps-2	22	4	27	6	22	3	30	35	46	31	57	108	7	5	19	3	35	9	24	3	35	43	53	33	57	126	12	12	2	2	WBGene00000157
apg-1	51	15	67	20	66	18	104	93	167	85	173	323	21	34	47	10	60	21	72	14	101	90	165	79	174	308	22	30	3	5	WBGene00000158
aps-1	57	11	63	11	36	10	101	77	111	75	195	265	30	19	64	12	61	16	44	9	99	76	116	89	205	278	29	13	3	4	WBGene00000159
apb-1	58	36	138	46	134	18	84	126	194	79	142	355	54	46	59	23	129	45	153	11	91	123	200	83	137	349	61	52	9	5	WBGene00000160
apa-2	19	11	41	13	26	4	40	35	64	24	49	105	20	20	14	8	46	16	24	8	37	49	60	22	58	107	25	15	1	2	WBGene00000161
apd-3	43	11	39	22	69	9	84	65	111	45	99	171	27	31	39	13	48	23	60	8	95	59	105	45	105	161	26	31	4	3	WBGene00000162
apb-3	18	4	15	10	31	4	39	42	73	25	65	116	11	12	21	2	16	7	21	4	36	46	71	25	58	131	11	14	3	2	WBGene00000163
apm-3	14	1	24	1	14	2	13	19	25	17	39	67	4	6	9	4	15	2	14	2	13	21	24	15	36	55	3	2	1	1	WBGene00000164
aps-3	0	0	2	0	1	0	1	8	4	3	4	4	1	1	0	0	1	0	0	0	2	8	5	2	2	7	0	0	0	0	WBGene00000165
apt-9	1	0	11	0	0	0	1	1	3	7	8	10	1	0	0	1	9	0	0	1	1	1	2	7	6	7	1	1	0	0	WBGene00000166
apx-1	12	0	1	1	1	0	3	5	4	1	12	26	2	0	12	0	1	1	1	1	4	3	6	0	11	30	1	0	0	0	WBGene00000168
aqp-1	0	0	0	0	0	0	0	1	0	1	2	31	0	0	1	0	0	0	1	0	0	1	2	0	2	34	0	0	0	0	WBGene00000169
aqp-2	63	54	716	145	608	75	186	325	720	315	610	585	71	124	63	41	707	142	614	72	166	317	658	320	618	621	67	120	25	26	WBGene00000170
aqp-3	1	0	0	0	0	0	0	1	3	0	0	1	0	0	1	0	1	0	0	0	0	1	1	1	0	0	0	0	0	0	WBGene00000171
aqp-4	0	0	1	0	1	0	0	5	1	0	1	20	0	1	0	0	0	0	0	0	0	2	1	0	0	23	0	1	0	0	WBGene00000172
aqp-5	0	0	0	0	0	0	0	1	1	0	1	3	0	0	0	1	0	1	0	0	0	1	2	0	1	4	0	0	0	0	WBGene00000173
aqp-6	1	0	1	1	0	0	0	0	0	0	1	3	0	0	2	0	0	0	0	0	0	2	0	1	0	1	0	0	0	0	WBGene00000174
aqp-7	39	2	111	5	23	6	28	29	86	71	150	562	7	2	39	1	127	4	21	5	25	29	98	71	141	557	5	5	0	0	WBGene00000175
aqp-8	37	0	1	1	5	0	32	14	18	7	77	50	9	2	35	0	1	0	3	1	50	11	18	7	94	61	9	2	3	0	WBGene00000176
aqp-9	0	0	0	0	0	0	1	1	1	2	2	14	0	0	2	0	1	0	0	0	0	0	1	1	1	10	0	0	0	0	WBGene00000177
aqp-10	66	10	44	31	69	17	72	74	133	77	186	349	22	25	60	17	43	32	73	19	76	86	137	70	201	349	24	19	3	4	WBGene00000178
aqp-11	4	4	23	11	21	10	8	27	32	25	51	117	6	7	5	3	24	11	14	4	8	22	34	22	43	130	3	9	3	1	WBGene00000179
arc-1	8	2	19	7	14	2	21	27	40	23	51	88	3	3	4	5	17	11	18	3	21	26	41	26	47	76	6	4	0	0	WBGene00000180
ard-1	21	6	47	8	33	6	34	36	82	51	102	389	13	16	27	4	35	14	30	8	36	37	86	49	103	376	8	14	1	0	WBGene00000181
arf-1.2	163	43	407	69	285	53	231	266	516	291	566	1162	116	128	144	55	399	65	266	53	235	270	517	289	560	1158	126	118	24	30	WBGene00000182
arf-3	229	59	305	105	363	39	376	334	614	368	755	1363	155	91	263	59	330	101	358	48	386	326	622	365	739	1369	149	117	21	19	WBGene00000183
arf-6	3	0	2	1	2	0	9	5	10	2	12	15	0	1	4	0	1	0	3	0	10	7	10	2	8	20	0	1	0	0	WBGene00000184
arg-1	0	0	0	0	0	0	0	1	1	1	1	0	0	0	1	0	0	0	0	0	0	1	1	3	2	0	1	0	0	0	WBGene00000185
ark-1	19	10	58	13	28	15	21	53	85	32	65	121	13	23	21	14	53	20	23	21	24	57	79	35	70	126	16	19	1	3	WBGene00000186
arl-1	18	4	51	11	44	5	32	44	52	41	63	137	17	11	16	8	50	14	44	5	33	40	61	32	65	140	18	13	5	7	WBGene00000187
arl-3	1	1	0	0	0	0	5	1	4	0	2	2	0	0	0	0	0	0	0	0	3	1	2	0	0	1	1	0	0	0	WBGene00000188
arl-5	4	4	14	4	10	3	12	9	21	15	34	52	6	2	6	3	14	4	11	2	12	7	20	14	37	54	5	3	0	0	WBGene00000189
arf-1.1	2	0	0	0	0	0	1	1	3	2	7	9	0	1	0	0	2	0	0	0	1	3	5	1	6	9	0	2	0	0	WBGene00000190
arl-7	0	0	1	0	0	0	0	1	2	2	7	8	0	1	0	0	0	0	0	0	4	2	3	1	8	6	0	0	0	0	WBGene00000191
arl-8	48	18	95	37	75	26	91	105	135	67	202	301	30	37	43	16	102	45	64	26	83	101	134	67	202	295	36	34	6	9	WBGene00000192
arl-6	0	0	0	0	0	0	1	0	1	0	0	1	0	0	0	0	0	0	0	0	1	0	1	0	0	0	0	0	0	0	WBGene00000193
arr-1	8	1	20	4	11	6	15	6	20	11	22	56	5	1	9	1	24	3	8	7	18	6	15	13	22	55	8	4	1	1	WBGene00000195
aars-1	5	1	3	2	2	2	3	8	10	6	9	17	1	0	6	1	5	0	3	0	7	7	10	8	7	25	0	1	0	3	WBGene00000196
aars-2	49	26	146	46	168	23	110	141	333	196	339	674	53	75	48	29	130	37	172	30	117	136	339	196	349	676	46	94	16	22	WBGene00000197
art-1	75	17	77	31	99	12	91	95	156	82	179	850	38	26	79	17	82	28	95	15	89	90	157	70	187	880	36	25	14	8	WBGene00000198
arx-1	46	12	67	21	50	14	68	77	119	57	117	199	36	20	51	14	68	22	48	11	69	79	122	55	110	223	28	24	5	3	WBGene00000199
arx-2	42	28	139	26	85	22	88	94	135	58	206	385	49	27	40	29	133	28	81	24	93	93	144	57	223	389	58	30	13	12	WBGene00000200
arx-3	60	24	155	54	103	27	135	140	184	91	233	404	71	38	63	24	164	54	104	24	121	120	191	88	223	404	68	39	13	15	WBGene00000201
exos-4.2	1	0	1	0	0	0	1	2	1	1	1	16	1	1	2	0	0	0	2	0	3	3	2	1	2	15	0	0	0	0	WBGene00000202
arx-5	43	9	37	12	24	6	85	59	76	42	96	237	8	13	44	7	33	13	20	11	85	61	85	41	105	247	14	12	1	1	WBGene00000203
arx-6	45	10	63	14	47	5	66	70	98	53	143	200	29	15	36	14	70	15	45	9	64	64	86	51	145	201	33	18	6	5	WBGene00000204
arx-7	14	6	72	9	31	5	24	28	62	28	72	138	30	16	16	3	67	13	35	10	23	34	65	38	72	136	29	17	5	7	WBGene00000205
asb-1	5	0	4	3	2	1	12	13	26	19	41	304	2	1	4	2	11	2	6	1	13	10	23	21	46	293	8	4	3	0	WBGene00000206
asb-2	101	45	304	105	325	49	125	183	319	241	466	1353	72	93	97	46	280	91	296	55	122	184	312	238	438	1325	75	94	21	19	WBGene00000207
asc-1	5	2	3	1	8	1	29	7	19	15	20	66	1	3	7	1	3	3	4	1	21	13	16	15	26	65	5	4	1	0	WBGene00000208
asg-1	28	0	36	11	18	2	39	62	64	50	130	332	8	8	28	5	25	3	19	3	30	65	72	58	116	354	8	4	0	0	WBGene00000209
asg-2	82	29	167	38	110	22	95	153	252	173	354	940	58	34	70	28	171	34	103	32	82	145	246	173	357	940	54	41	5	6	WBGene00000210
asm-1	4	3	11	4	8	5	11	10	6	9	22	31	10	3	3	0	14	2	6	3	9	10	5	11	26	28	15	7	2	1	WBGene00000211
asm-2	1	0	1	0	0	0	0	0	1	1	3	14	0	0	1	0	1	0	0	0	0	0	1	1	5	14	0	0	0	0	WBGene00000212
asm-3	1	0	1	0	0	0	0	1	1	0	4	12	0	0	1	0	0	0	0	0	0	2	1	0	2	13	0	0	0	0	WBGene00000213
asp-1	162	1	17	2	2	0	7	24	30	12	98	3310	1	0	181	1	23	1	0	0	13	10	32	13	72	3366	1	0	0	0	WBGene00000214
asp-2	187	1	30	3	0	0	12	28	34	15	74	2119	0	0	187	2	25	3	0	0	13	28	53	16	75	2125	2	0	0	0	WBGene00000215
asp-3	33	0	34	1	4	0	10	17	29	34	71	2348	0	0	33	0	34	0	4	0	12	16	33	27	73	2329	1	0	0	0	WBGene00000216
asp-4	85	11	38	8	72	12	89	99	214	60	74	776	4	142	85	6	46	9	72	10	93	99	214	62	70	763	6	144	3	3	WBGene00000217
asp-5	49	0	9	0	0	0	2	5	4	3	10	1324	0	0	48	0	3	1	1	0	2	3	5	2	10	1330	1	0	0	0	WBGene00000218
asp-6	11	0	3	0	0	0	1	2	5	0	15	1627	0	0	11	0	7	2	0	0	4	4	4	1	14	1668	0	0	0	0	WBGene00000219
atf-2	134	12	71	22	205	21	41	84	207	81	128	143	22	60	141	13	65	30	226	24	43	84	206	85	124	132	18	64	8	9	WBGene00000220
atf-5	70	47	162	57	142	45	103	210	314	185	362	643	55	69	71	50	160	65	146	38	99	195	320	178	365	657	55	61	15	15	WBGene00000221
atf-6	5	4	13	5	13	1	19	8	17	16	17	25	7	3	4	2	11	5	11	2	22	9	14	10	17	23	11	3	0	0	WBGene00000222
atf-7	34	19	92	16	56	14	36	97	164	68	206	418	16	35	36	18	81	16	59	12	44	107	170	76	189	435	15	33	9	2	WBGene00000223
atgp-1	55	13	167	39	80	32	124	54	122	123	262	207	90	27	52	12	156	33	78	32	139	55	117	125	264	213	88	32	22	17	WBGene00000224
atgp-2	33	30	252	90	156	65	119	68	83	87	169	127	201	48	39	32	247	79	138	73	144	73	79	82	194	134	200	41	17	22	WBGene00000225
atl-1	4	1	8	5	5	0	15	23	31	23	30	57	2	4	10	4	9	4	4	2	13	23	26	17	27	56	3	4	0	1	WBGene00000226
atm-1	5	1	6	2	5	0	8	7	15	5	7	28	0	5	7	1	3	2	4	1	7	4	9	3	11	28	0	3	0	1	WBGene00000227
atn-1	20	2	41	4	10	0	8	19	40	21	55	339	2	1	23	1	30	1	6	2	11	16	37	20	59	349	2	2	1	0	WBGene00000228
atp-2	384	176	1121	284	921	157	487	656	1154	865	1374	3256	294	229	389	189	1108	303	897	156	480	657	1143	878	1390	3241	305	206	53	56	WBGene00000229
atp-3	136	68	520	147	434	89	216	318	468	352	648	1755	123	153	127	65	521	148	428	77	195	296	443	367	681	1808	131	155	25	27	WBGene00000230
atx-2	155	13	99	25	178	30	279	78	191	103	280	382	98	60	155	21	95	35	171	17	271	73	202	111	298	379	99	59	11	14	WBGene00000231
avr-14	1	0	16	1	2	0	3	4	3	5	9	55	1	0	1	0	9	0	4	0	5	3	4	7	14	64	1	0	0	0	WBGene00000232
avr-15	1	2	6	1	4	0	20	8	6	4	20	24	10	3	1	4	8	1	6	0	15	6	7	3	20	26	19	6	1	1	WBGene00000233
baf-1	20	7	85	17	23	7	37	71	113	67	237	341	24	33	21	10	66	19	29	13	42	66	110	67	223	327	23	36	5	12	WBGene00000235
bag-1	8	1	11	4	6	0	18	9	30	11	52	126	13	8	9	0	3	4	8	2	30	13	23	13	51	127	10	6	0	1	WBGene00000236
bam-2	12	3	28	0	3	0	57	26	41	7	10	75	5	6	12	3	25	0	7	1	61	23	37	10	16	69	6	7	0	1	WBGene00000237
bar-1	11	0	29	8	5	6	4	5	11	12	26	70	1	2	13	0	27	6	6	5	4	7	14	11	22	71	2	1	2	2	WBGene00000238
bas-1	2	1	1	0	1	1	2	2	5	1	7	74	0	1	4	0	1	0	1	0	4	2	2	1	3	69	0	1	0	0	WBGene00000239
pah-1	14	59	392	111	166	64	59	257	255	271	512	284	58	62	16	61	385	124	185	71	74	269	263	297	520	298	64	66	17	12	WBGene00000240
bbs-1	4	0	2	0	1	0	1	0	0	1	3	1	1	1	3	1	2	0	0	0	1	0	0	0	3	1	1	1	0	0	WBGene00000241
bbs-2	0	1	2	0	2	0	1	2	1	0	5	0	0	0	0	1	3	0	1	0	1	2	1	1	1	2	0	0	1	0	WBGene00000242
bbs-8	1	0	1	0	0	0	3	1	0	1	2	1	0	0	2	0	1	0	0	0	3	1	0	1	3	3	0	0	0	0	WBGene00000244
bca-1	8	11	121	34	55	23	8	27	47	52	241	177	6	8	8	8	122	37	56	23	11	24	49	57	252	182	7	11	5	9	WBGene00000245
bcc-1	4	3	2	0	1	0	3	3	3	1	7	19	1	2	4	1	1	0	1	0	4	3	1	1	8	18	1	0	0	0	WBGene00000246
bec-1	17	8	24	5	21	4	27	53	69	30	77	191	6	8	14	9	26	7	30	5	24	54	69	35	84	193	9	14	3	4	WBGene00000247
ben-1	1	0	5	0	2	0	4	5	11	0	12	9	0	0	0	0	3	0	4	0	7	4	8	1	10	10	0	0	0	0	WBGene00000248
bir-1	9	4	13	1	8	1	19	24	45	15	46	72	5	6	6	1	13	1	8	2	15	31	38	10	38	76	2	6	0	0	WBGene00000249
bir-2	2	0	0	0	0	0	0	3	2	1	8	68	0	1	4	0	1	0	0	0	1	2	3	1	10	64	1	0	1	1	WBGene00000250
bli-1	1219	2	4	10	11	2	447	39	61	34	1005	477	313	4	1223	1	7	10	14	0	449	34	50	27	1030	470	327	3	137	140	WBGene00000251
bli-2	150	1	2	0	4	0	2	1	12	11	50	191	0	0	169	0	2	2	1	0	1	1	12	11	41	194	1	0	1	0	WBGene00000252
bli-3	35	13	57	13	23	8	91	71	102	46	142	89	43	22	42	15	43	12	27	9	88	72	89	48	153	82	30	19	11	7	WBGene00000253
bli-4	67	30	114	27	95	32	80	204	258	162	259	401	30	50	74	35	95	25	103	37	78	199	254	169	283	374	34	44	7	4	WBGene00000254
bli-5	1	0	1	0	1	1	0	9	5	7	9	17	0	0	1	1	7	2	0	1	1	7	4	9	8	12	0	1	0	0	WBGene00000255
bli-6	54	2	7	1	3	1	2	19	20	10	48	77	0	0	59	3	2	2	2	2	2	17	25	8	36	74	1	5	1	0	WBGene00000256
bmk-1	2	0	2	0	0	0	5	17	20	1	10	68	1	3	1	0	0	0	1	0	5	20	18	0	9	73	0	2	0	0	WBGene00000257
bpl-1	15	2	16	8	14	3	14	17	18	26	23	69	3	3	10	3	21	7	8	2	15	18	20	19	33	72	2	2	0	0	WBGene00000259
bra-1	1	0	0	0	1	0	6	3	4	2	1	6	0	0	3	0	2	0	1	0	6	1	4	4	2	9	1	0	0	0	WBGene00000262
F23H11.5	83	23	173	29	90	27	127	209	287	241	421	1066	41	34	89	16	173	43	95	23	118	214	288	243	419	1083	43	28	7	6	WBGene00000263
brc-1	1	0	1	0	0	0	2	6	4	4	0	5	0	1	1	0	2	0	0	0	1	4	3	3	1	8	0	0	0	0	WBGene00000264
brd-1	2	0	1	0	0	0	1	5	8	3	4	25	0	2	1	0	1	0	0	0	3	2	11	4	6	27	0	1	0	0	WBGene00000265
bre-1	23	1	13	2	8	0	17	14	26	18	38	194	1	1	18	1	6	1	4	0	9	15	23	21	45	199	0	4	1	0	WBGene00000266
bre-2	2	0	0	0	0	1	1	1	2	1	1	10	0	0	3	0	2	0	1	0	0	1	1	1	1	11	0	1	0	0	WBGene00000267
bre-3	93	74	278	93	81	97	103	212	209	114	389	199	111	94	88	76	267	82	87	101	109	208	205	117	387	196	122	97	21	24	WBGene00000268
bre-4	14	3	17	1	11	1	18	18	32	18	37	53	6	2	16	2	15	5	10	0	15	19	39	15	33	52	3	3	1	0	WBGene00000269
bre-5	6	1	6	1	6	1	7	12	8	2	12	34	3	1	4	2	9	2	3	1	7	11	6	6	14	23	3	2	0	0	WBGene00000270
brf-1	9	5	23	2	20	3	10	16	26	16	41	73	5	3	13	7	21	4	13	3	9	16	22	15	41	71	6	3	0	0	WBGene00000271
bro-1	2	0	0	0	1	0	1	1	1	0	0	0	0	0	2	0	1	0	0	0	1	0	1	0	0	0	0	0	0	0	WBGene00000272
brp-1	290	882	2174	1232	1181	1048	649	1318	1564	1188	2684	2068	1044	1007	301	882	2174	1271	1178	1052	652	1344	1568	1219	2664	2051	1030	966	389	367	WBGene00000273
btf-1	11	2	12	5	15	1	9	9	16	9	16	74	8	8	13	0	14	5	11	2	9	11	14	10	19	74	6	7	0	1	WBGene00000274
bub-1	2	1	0	0	0	0	2	24	37	0	12	85	0	1	3	0	0	0	0	0	1	28	24	0	9	86	0	0	0	0	WBGene00000275
byn-1	12	8	61	14	34	13	23	23	60	41	95	285	15	6	12	4	61	12	37	13	28	22	61	39	92	291	16	9	4	5	WBGene00000276
cab-1	30	0	382	9	70	0	61	32	176	135	324	562	5	4	31	1	372	6	66	0	61	22	166	121	333	546	7	5	6	5	WBGene00000277
cah-1	0	0	0	0	0	0	1	0	0	0	0	3	0	0	0	0	0	0	0	0	0	0	1	0	2	3	0	0	0	0	WBGene00000279
cah-2	4	0	4	1	2	0	2	1	3	4	10	12	0	0	1	0	10	1	2	0	2	1	2	6	12	18	0	0	0	0	WBGene00000280
cah-3	8	1	85	1	12	3	10	4	34	26	50	289	2	0	11	3	75	1	13	2	12	4	29	19	44	275	1	0	1	2	WBGene00000281
cah-4	25	19	256	15	67	8	36	100	99	96	274	478	6	65	25	12	275	21	62	13	29	102	96	93	280	494	7	56	17	9	WBGene00000282
cah-5	0	0	3	0	1	0	1	1	1	4	3	61	0	0	0	0	5	0	1	0	5	2	1	5	3	61	0	0	0	0	WBGene00000283
cah-6	0	0	0	0	1	0	0	0	0	1	2	0	0	0	0	0	0	0	0	0	0	0	0	0	1	0	0	0	0	0	WBGene00000284
cal-1	1	0	7	0	2	1	2	2	8	2	7	55	0	0	1	0	8	0	4	1	3	2	8	5	8	54	0	0	1	1	WBGene00000285
cal-2	5	2	31	1	0	1	7	3	25	13	30	58	0	0	6	2	25	1	2	0	5	0	31	16	27	51	1	0	0	0	WBGene00000286
cal-3	1	0	4	0	0	0	1	0	0	0	2	6	0	0	0	0	1	0	0	0	1	1	0	0	2	5	0	0	0	0	WBGene00000287
cal-4	1	3	38	4	38	3	4	12	36	31	58	65	3	7	0	1	51	8	36	4	4	14	32	36	65	60	4	7	2	3	WBGene00000288
cam-1	3	0	8	0	3	2	1	1	7	8	12	75	0	0	5	0	9	0	1	0	2	1	4	6	14	73	0	0	0	0	WBGene00000289
cap-1	60	28	148	30	109	23	108	85	185	79	247	364	69	41	68	29	151	21	99	27	114	88	192	89	250	364	68	42	14	15	WBGene00000292
cap-2	43	17	147	31	68	32	108	115	171	104	267	403	39	40	47	17	141	29	67	18	106	115	166	105	267	406	43	43	15	20	WBGene00000293
cas-1	45	24	101	23	71	21	71	132	209	69	254	356	30	45	54	18	71	21	72	22	73	133	203	80	262	342	25	53	13	9	WBGene00000294
cat-1	5	1	0	0	0	1	3	0	2	0	9	11	0	0	5	0	2	0	0	0	2	0	1	0	6	8	0	0	0	1	WBGene00000295
cat-2	0	0	1	0	1	0	1	0	0	0	2	6	0	0	0	0	1	0	0	1	1	0	0	1	2	9	0	0	0	0	WBGene00000296
cat-4	13	88	308	102	140	85	7	257	255	210	526	351	36	69	12	94	314	101	142	87	7	274	253	205	528	342	35	78	25	24	WBGene00000298
cav-1	0	0	2	3	2	0	0	0	2	1	5	9	0	0	0	0	0	3	2	1	0	0	2	0	5	8	0	0	0	0	WBGene00000301
cav-2	10	0	2	1	1	0	2	1	0	1	1	39	0	0	7	0	1	1	1	0	2	0	0	1	1	39	0	1	0	0	WBGene00000302
C04A11.t1	0	0	0	0	0	0	0	0	0	0	0	0	0	0	0	0	0	0	0	0	0	0	0	0	0	0	0	0	0	0	WBGene00000308
C05C9.t1	0	0	0	0	0	0	0	0	0	0	0	0	0	0	0	0	1	0	0	0	0	0	0	0	0	0	0	0	0	0	WBGene00000310
C05C9.t2	0	0	0	0	0	0	0	0	0	0	0	0	0	0	0	0	0	0	0	0	0	0	0	0	0	0	0	0	0	0	WBGene00000311
cbp-1	57	37	187	71	131	44	109	144	272	100	207	290	39	60	60	34	194	71	133	42	111	150	266	111	197	294	42	69	3	8	WBGene00000366
cca-1	10	2	18	1	5	0	6	3	10	9	27	32	0	0	6	0	36	1	7	0	7	6	12	5	27	28	1	0	0	0	WBGene00000367
ccb-1	9	0	17	1	5	1	3	2	21	3	22	71	2	1	7	1	23	0	6	0	4	6	16	4	27	66	2	0	1	0	WBGene00000368
ccf-1	50	11	107	38	64	10	101	88	161	91	187	280	25	39	55	19	101	34	65	13	103	86	161	97	189	292	33	29	4	3	WBGene00000369
ccg-1	16	1	22	0	3	1	11	2	21	9	44	103	4	1	14	2	19	1	5	1	12	2	20	10	41	112	2	4	1	0	WBGene00000370
cco-1	191	42	246	67	164	39	277	331	569	445	771	1620	87	71	187	53	249	75	161	40	279	312	573	456	768	1600	96	82	13	11	WBGene00000371
cyp-13A7	0	0	0	0	0	0	0	0	1	1	4	0	0	0	0	0	1	0	0	0	0	0	0	1	7	0	0	0	0	0	WBGene00000372
cyp-14A5	1	0	72	13	21	18	5	31	54	34	172	102	8	16	1	2	70	9	25	19	7	34	39	35	178	109	5	22	12	15	WBGene00000373
cyp-31A1	9	8	11	6	5	6	19	33	54	24	21	30	7	3	8	12	16	6	10	2	20	25	43	11	19	42	6	5	0	0	WBGene00000374
cyp-44A1	2	1	11	3	6	1	0	6	3	7	11	35	4	0	0	1	10	5	7	1	0	5	4	8	10	36	3	1	0	0	WBGene00000375
ccr-4	36	36	128	60	115	30	46	305	367	179	419	305	22	74	44	30	118	54	124	36	47	295	363	186	407	326	15	75	8	10	WBGene00000376
cct-1	86	39	316	72	269	39	186	162	240	133	371	914	115	89	83	35	307	59	255	40	173	160	251	135	376	923	113	110	30	27	WBGene00000377
cct-2	143	61	208	68	176	40	229	295	572	124	469	1079	100	272	137	53	201	63	181	47	232	294	568	131	452	1066	101	256	35	36	WBGene00000378
cct-4	139	22	194	52	139	25	216	149	279	134	425	934	83	60	135	22	174	47	142	25	214	150	262	141	405	955	90	75	22	30	WBGene00000379
cct-5	149	41	294	78	247	57	237	221	403	182	506	1370	118	128	148	45	291	79	246	50	224	223	398	194	513	1391	133	141	32	33	WBGene00000380
cct-6	76	18	107	25	77	16	112	98	190	76	197	764	39	51	74	12	99	27	76	30	122	97	193	75	192	786	37	60	9	13	WBGene00000381
cdc-6	11	5	19	6	15	7	16	26	39	20	29	121	18	6	8	4	20	4	9	3	17	26	37	18	31	114	12	7	1	2	WBGene00000382
cdc-14	3	3	26	1	11	2	17	40	66	9	77	104	4	6	2	3	29	6	8	4	14	45	63	7	68	93	8	3	0	0	WBGene00000383
cdc-25.1	2	2	6	1	11	3	8	4	5	9	24	107	3	2	7	2	7	3	12	2	10	7	7	8	25	98	5	2	0	0	WBGene00000386
cdc-25.2	5	8	21	9	8	4	16	28	33	18	15	16	7	10	11	12	22	10	10	3	19	32	33	15	19	22	12	7	1	1	WBGene00000387
cdc-25.3	0	0	1	0	0	0	0	0	0	1	14	0	0	2	0	0	0	0	0	0	0	0	0	1	12	0	0	1	0	0	WBGene00000388
cdc-25.4	0	0	1	0	0	0	1	0	0	0	1	0	0	0	0	0	0	0	0	0	0	0	0	0	1	0	0	0	0	0	WBGene00000389
cdc-42	4	1	4	0	6	2	2	12	9	3	12	28	1	1	5	1	12	1	5	1	5	10	7	4	14	18	4	1	0	1	WBGene00000390
cdd-1	2	0	0	0	0	0	0	6	6	0	5	46	0	2	1	0	1	0	0	0	2	6	5	1	8	45	0	2	0	0	WBGene00000391
cdd-2	11	2	29	8	26	1	29	20	23	15	57	96	17	11	15	2	24	15	33	0	30	21	28	13	58	100	20	13	1	3	WBGene00000392
cdf-1	4	4	45	12	13	7	8	11	23	9	37	76	1	14	6	3	42	13	12	8	6	9	28	11	35	73	3	16	2	2	WBGene00000393
cdh-3	10	4	13	0	16	1	63	52	86	17	40	18	3	5	16	2	17	1	11	1	54	54	91	13	41	21	3	1	1	2	WBGene00000395
cdh-4	50	5	35	3	13	2	100	71	104	13	33	70	22	7	45	5	35	5	14	4	116	64	106	21	37	83	30	8	1	2	WBGene00000396
cdh-5	1	0	3	0	1	0	1	1	1	2	3	70	1	0	2	0	1	1	0	0	2	1	4	1	5	72	1	0	0	0	WBGene00000397
cdh-7	66	2	9	1	13	2	101	18	21	22	45	20	22	2	69	0	12	3	18	2	95	13	23	22	42	22	19	4	1	1	WBGene00000399
cdh-9	0	1	2	0	0	0	1	1	0	1	3	4	0	0	0	1	2	0	0	0	0	2	1	1	3	5	0	0	0	0	WBGene00000401
cdh-10	24	4	21	3	26	1	27	11	28	20	30	19	12	6	27	0	23	2	35	3	31	14	21	15	25	20	14	6	5	1	WBGene00000402
casy-1	27	0	268	3	45	0	46	21	100	83	204	294	1	5	29	0	261	5	57	1	45	20	93	75	200	311	1	6	4	2	WBGene00000403
cdk-1	4	1	1	0	4	0	14	69	123	1	43	298	1	10	4	2	0	0	3	0	16	67	124	3	49	293	0	8	0	0	WBGene00000405
cdk-4	2	7	22	9	4	0	5	22	29	6	23	23	4	7	2	1	23	8	4	2	9	21	28	4	22	21	5	7	0	0	WBGene00000406
cdk-5	12	7	37	4	22	5	18	24	38	15	59	124	10	12	12	8	36	6	20	6	20	24	45	14	65	118	10	13	1	1	WBGene00000407
cdk-7	6	2	9	2	3	1	12	28	18	5	26	99	5	1	7	1	10	3	5	2	13	22	18	7	19	99	3	2	2	1	WBGene00000408
cdk-8	6	5	7	3	5	2	10	11	39	10	19	41	3	4	12	2	13	2	8	1	12	13	30	9	16	48	4	5	0	0	WBGene00000409
cdk-9	8	2	39	8	20	6	23	21	29	15	59	64	16	15	7	3	40	6	21	9	23	18	31	14	65	78	11	14	3	5	WBGene00000410
cdl-1	11	0	9	4	3	1	28	40	74	7	29	170	0	3	11	0	9	3	2	1	24	37	75	6	29	179	2	3	1	0	WBGene00000411
cdr-1	1	0	3	0	0	0	0	0	0	1	3	11	0	0	1	0	1	0	0	0	0	0	1	0	2	11	0	1	0	0	WBGene00000412
cdt-1	0	0	0	0	1	0	2	3	6	3	5	17	0	3	1	1	1	1	1	0	3	3	5	3	6	17	0	0	0	0	WBGene00000413
cec-1	28	29	227	65	129	39	122	106	164	84	195	297	62	37	28	21	211	71	119	33	113	99	155	87	199	303	58	53	9	11	WBGene00000414
ced-1	104	14	43	23	32	5	145	53	69	35	136	113	62	35	105	17	32	20	42	13	145	39	69	37	145	133	71	37	6	2	WBGene00000415
ced-2	19	8	48	18	29	10	39	20	38	16	55	121	27	12	18	7	44	25	32	8	38	24	42	18	63	117	28	15	9	5	WBGene00000416
ced-3	1	1	0	0	0	0	6	3	10	1	4	22	0	1	1	0	4	0	0	0	2	6	8	1	2	26	0	1	0	0	WBGene00000417
ced-4	7	2	9	1	9	3	10	12	12	3	20	31	8	7	6	6	10	1	11	2	7	10	14	4	27	31	4	6	1	1	WBGene00000418
ced-5	27	9	79	27	52	29	35	41	45	25	85	102	21	37	33	11	74	25	48	33	36	44	45	21	80	101	24	29	6	3	WBGene00000419
ced-6	59	8	43	18	39	9	78	30	35	24	117	124	45	19	65	6	52	20	30	16	71	30	36	25	106	132	42	20	7	13	WBGene00000420
ced-7	27	10	34	19	37	8	38	63	116	59	160	185	11	29	24	9	24	10	30	9	42	72	104	48	156	175	6	20	4	9	WBGene00000421
ced-8	0	0	3	1	2	1	0	7	2	6	8	8	0	1	0	0	3	2	5	2	2	10	4	8	5	8	0	1	0	0	WBGene00000422
ced-9	2	4	20	1	4	0	4	11	20	11	24	35	3	7	4	4	17	3	5	0	6	10	24	12	27	36	1	5	1	0	WBGene00000423
ced-10	4	2	18	10	10	4	27	51	64	34	88	114	14	8	9	1	22	8	16	3	34	52	63	33	97	132	6	5	0	1	WBGene00000424
ced-11	2	1	3	3	8	3	9	37	35	15	36	27	2	6	2	3	4	3	9	3	15	39	30	14	36	24	1	3	0	0	WBGene00000425
ced-12	41	26	160	52	110	25	97	97	174	82	183	242	68	59	48	38	164	52	122	27	88	96	160	83	193	241	57	62	11	8	WBGene00000426
ced-13	0	0	0	0	0	0	0	0	1	0	1	0	0	0	0	0	0	0	0	0	0	0	1	0	0	0	0	0	0	0	WBGene00000427
ceh-1	0	0	0	0	0	0	0	0	0	0	1	0	0	0	0	0	0	0	0	0	0	0	0	0	0	0	0	0	0	0	WBGene00000428
ceh-2	6	0	0	0	0	0	0	0	0	0	1	7	0	0	4	0	0	0	0	0	0	0	0	0	0	8	0	0	0	0	WBGene00000429
ceh-5	0	0	0	0	0	0	0	0	0	0	0	0	0	0	0	0	0	0	0	0	0	0	1	0	0	0	0	0	0	0	WBGene00000430
ceh-6	1	0	9	0	0	0	0	0	2	0	4	5	0	0	1	0	11	0	2	0	0	0	3	0	3	4	0	0	0	0	WBGene00000431
ceh-7	0	0	0	1	0	0	0	0	1	0	1	0	0	0	0	0	0	0	1	0	0	0	1	0	1	0	0	0	0	0	WBGene00000432
ceh-8	0	0	0	0	0	0	0	0	0	0	0	0	0	0	0	0	0	0	0	0	0	0	0	0	0	0	1	0	0	0	WBGene00000433
ceh-9	0	1	11	0	5	0	4	3	12	11	27	4	1	0	0	1	6	1	3	0	2	3	11	7	22	3	1	0	0	0	WBGene00000434
ceh-10	0	0	1	1	0	0	1	1	3	1	1	4	0	0	0	0	2	0	0	0	0	1	4	1	2	3	0	0	0	0	WBGene00000435
ceh-12	1	0	1	0	0	0	2	0	0	0	1	2	1	0	1	0	0	0	0	0	1	1	0	0	1	3	0	0	0	0	WBGene00000436
ceh-13	11	0	4	1	1	0	57	8	0	2	2	66	1	0	10	0	6	1	0	1	60	6	1	0	0	62	0	0	0	0	WBGene00000437
ceh-14	0	0	4	0	0	0	0	0	0	4	2	1	0	0	0	0	4	0	1	0	0	0	1	3	1	2	0	0	0	0	WBGene00000438
ceh-16	1	0	0	1	1	0	0	0	2	0	0	0	0	0	1	0	0	0	1	0	1	1	3	0	2	1	0	1	0	0	WBGene00000439
ceh-17	2	0	0	0	1	0	0	0	2	0	1	0	0	1	1	0	0	0	0	0	0	0	2	0	1	0	0	1	0	0	WBGene00000440
ceh-18	3	5	37	11	4	7	5	25	33	15	55	37	3	5	3	11	31	13	10	12	4	29	26	19	62	37	2	5	3	2	WBGene00000441
ceh-19	0	0	7	0	1	0	1	3	0	1	0	15	0	1	0	0	2	0	1	0	1	4	0	1	0	14	0	0	0	0	WBGene00000442
ceh-20	45	19	133	33	75	23	105	130	191	72	146	136	37	45	50	20	123	30	66	32	98	134	184	71	138	136	44	45	8	7	WBGene00000443
ceh-21	2	0	8	1	6	2	2	6	15	3	13	15	1	5	4	0	7	1	5	2	3	4	16	5	14	19	1	2	0	0	WBGene00000444
ceh-22	2	0	0	0	0	0	0	1	0	0	1	21	0	0	1	0	0	0	0	0	0	1	1	0	0	18	0	0	0	0	WBGene00000445
ceh-23	0	0	1	1	1	0	0	1	2	1	1	2	0	0	0	0	1	0	1	0	0	1	4	1	1	6	0	0	0	1	WBGene00000446
ceh-24	0	0	0	0	0	0	1	0	0	1	1	6	0	0	0	0	0	0	0	0	0	0	1	0	1	5	0	1	0	0	WBGene00000447
pros-1	5	0	29	1	4	1	3	5	18	10	26	26	0	1	5	0	32	2	6	0	3	3	19	12	26	27	0	2	0	0	WBGene00000448
ceh-27	1	1	0	0	2	0	0	3	1	0	0	11	0	0	2	0	0	0	2	0	0	3	2	1	0	13	0	0	0	0	WBGene00000449
ceh-28	1	0	0	0	0	0	0	1	1	2	0	1	0	0	1	0	0	0	0	0	0	0	1	1	0	0	0	0	0	0	WBGene00000450
ceh-30	0	0	1	0	1	0	1	3	2	0	0	3	0	0	0	0	2	0	0	0	0	4	3	1	1	2	0	1	0	0	WBGene00000451
ceh-31	1	0	13	0	4	0	4	2	4	7	6	7	0	0	0	0	18	0	6	0	4	0	3	9	3	8	0	2	0	0	WBGene00000452
ceh-32	0	0	6	0	1	0	2	1	3	2	10	13	0	1	0	0	6	1	1	0	2	2	4	2	10	16	0	0	0	0	WBGene00000453
ceh-33	0	0	0	0	0	0	0	0	1	0	3	8	0	0	0	0	0	0	1	0	0	0	1	1	2	6	0	0	0	0	WBGene00000454
ceh-34	0	0	0	0	0	0	2	0	0	0	4	14	0	0	0	0	0	0	0	0	1	1	0	0	4	13	0	0	0	0	WBGene00000455
ceh-36	0	0	0	0	0	0	1	1	3	1	0	0	0	0	0	0	0	0	0	0	0	2	0	1	1	0	0	0	0	0	WBGene00000457
ceh-37	1	2	21	2	4	1	18	15	14	5	22	59	11	6	0	1	17	2	2	2	18	14	15	7	22	65	9	5	0	0	WBGene00000458
ceh-38	21	13	44	16	30	14	41	59	79	41	59	103	27	21	16	15	34	16	36	10	41	58	70	39	65	103	24	24	2	6	WBGene00000459
ceh-39	1	0	3	0	2	0	4	4	4	3	9	12	0	1	3	0	2	0	2	0	5	5	6	3	8	12	0	3	1	0	WBGene00000460
ceh-40	1	0	1	0	0	0	0	1	0	0	1	2	1	0	1	0	1	0	1	0	0	0	1	0	1	2	1	0	0	0	WBGene00000461
ceh-41	1	2	7	2	6	1	2	9	14	6	9	22	3	5	1	2	6	1	5	0	3	5	14	5	8	14	3	4	0	0	WBGene00000462
ceh-43	40	1	17	3	9	8	44	54	88	43	70	35	12	16	40	6	13	7	15	6	50	57	96	43	75	39	20	16	5	3	WBGene00000463
ceh-44	15	3	24	9	25	1	69	27	54	31	57	137	8	3	22	7	29	7	24	4	65	26	52	32	51	150	8	8	3	3	WBGene00000464
cpg-1	0	1	1	2	0	0	0	1	1	0	16	73	0	0	0	0	0	1	0	0	3	0	2	0	10	69	0	1	0	0	WBGene00000465
cel-1	8	3	22	3	12	7	24	22	29	15	42	60	3	7	4	2	20	2	7	5	26	27	30	15	43	64	6	5	1	1	WBGene00000466
cep-1	0	2	2	1	5	0	3	6	6	7	17	65	2	2	1	1	4	1	3	0	3	7	7	4	20	66	2	2	1	0	WBGene00000467
ces-1	1	0	0	0	0	0	0	1	0	0	0	0	0	0	0	0	0	0	1	1	0	1	0	1	0	0	0	0	0	0	WBGene00000468
ces-2	1	0	0	0	0	0	2	4	7	0	10	10	0	3	1	0	1	0	0	0	2	4	8	2	9	12	0	3	0	2	WBGene00000469
cey-1	233	91	661	167	555	102	376	440	781	419	644	1525	213	193	236	91	646	149	560	105	385	436	786	420	653	1511	208	203	30	27	WBGene00000472
cey-2	2	1	0	0	1	0	3	6	7	2	39	454	1	0	8	1	1	2	1	0	6	4	9	1	35	445	1	2	0	0	WBGene00000473
cey-3	1	0	0	1	0	0	1	4	7	3	85	401	0	0	1	1	0	3	0	0	3	4	5	5	80	400	0	0	0	0	WBGene00000474
cey-4	81	31	197	46	132	37	137	200	330	189	358	962	68	61	87	37	223	40	134	36	141	209	309	176	336	956	55	48	9	11	WBGene00000475
cfi-1	3	0	0	1	2	0	3	0	2	1	3	0	2	0	3	0	0	1	1	0	2	0	3	0	2	0	0	0	0	1	WBGene00000476
cft-1	1	0	0	1	0	0	0	1	2	0	5	20	0	0	1	1	2	0	0	0	0	2	3	0	5	27	1	0	0	0	WBGene00000477
cfz-2	2	0	7	0	3	0	1	1	5	6	2	12	0	0	0	0	6	0	2	1	0	1	3	5	1	12	0	1	0	0	WBGene00000478
cgh-1	47	56	94	32	151	43	100	85	160	74	104	504	67	50	38	55	102	34	122	55	106	75	152	81	119	489	51	50	8	7	WBGene00000479
cgp-1	21	13	53	22	58	12	39	67	117	48	197	291	18	51	28	16	68	16	43	11	45	57	121	47	197	302	25	52	17	15	WBGene00000480
cha-1	1	0	9	0	3	0	0	1	6	2	12	12	1	0	0	0	6	0	2	0	2	3	5	3	15	9	0	0	0	0	WBGene00000481
chd-3	38	13	85	27	74	25	131	72	133	61	111	162	61	34	33	17	86	35	84	23	137	70	118	73	102	152	55	40	4	8	WBGene00000482
che-1	0	0	0	0	0	0	0	1	1	1	0	0	0	0	0	0	1	0	0	0	0	1	1	0	0	0	0	1	0	0	WBGene00000483
che-2	0	0	2	0	1	0	1	1	2	2	6	5	1	0	1	0	2	0	0	0	2	2	2	6	4	3	1	0	0	0	WBGene00000484
che-3	0	2	8	2	4	0	2	8	6	11	11	8	1	2	3	2	2	1	5	0	7	9	6	8	7	11	0	1	0	0	WBGene00000485
che-6	1	0	1	0	0	0	1	1	3	3	0	0	0	0	1	1	0	0	0	0	2	1	0	2	0	0	0	0	0	0	WBGene00000487
che-7	0	0	5	1	0	0	4	2	6	2	4	2	0	2	0	0	1	1	0	0	4	3	3	3	3	4	1	0	0	0	WBGene00000488
che-11	7	0	3	0	2	0	4	3	6	4	5	8	0	2	6	1	2	0	3	1	3	4	8	1	4	5	0	1	0	0	WBGene00000490
che-12	5	0	7	6	7	1	5	9	21	20	20	13	2	2	3	1	5	3	8	6	7	13	16	16	17	10	1	3	1	0	WBGene00000491
che-13	2	0	2	0	1	0	1	1	1	0	1	9	0	0	1	1	1	0	1	1	2	0	1	2	3	8	0	0	0	0	WBGene00000492
che-14	161	39	94	55	180	26	184	150	307	132	251	216	127	92	157	44	81	58	184	33	158	145	305	135	272	216	118	94	16	18	WBGene00000493
chs-1	2	1	1	0	1	0	4	4	3	2	1	32	0	0	3	1	1	0	0	0	2	1	3	3	0	32	0	0	0	0	WBGene00000496
chs-2	2	1	2	1	1	0	4	1	4	4	3	159	1	1	1	0	4	1	1	0	4	2	4	5	4	161	1	0	1	0	WBGene00000497
chk-1	3	0	2	2	2	0	5	19	20	4	10	117	1	1	5	1	2	1	3	0	8	17	20	4	6	113	1	1	0	0	WBGene00000498
chk-2	0	0	0	0	0	0	0	0	0	2	2	1	0	0	0	0	0	1	0	0	0	0	0	2	1	0	0	0	1	0	WBGene00000499
chn-1	9	4	20	4	8	3	10	17	24	20	45	90	3	2	11	9	18	9	9	3	19	19	24	20	45	87	2	2	3	5	WBGene00000500
cho-1	1	1	6	0	1	0	2	1	2	2	1	11	0	0	2	1	6	1	1	0	3	1	2	2	0	10	0	0	0	0	WBGene00000501
chp-1	10	3	15	7	17	2	10	9	31	22	39	168	5	4	4	4	9	10	14	4	10	12	38	18	32	154	3	5	1	4	WBGene00000502
cht-1	2	1	7	0	6	0	2	3	5	3	7	43	8	1	1	1	8	0	5	0	1	2	4	4	6	42	6	2	0	1	WBGene00000503
cic-1	4	2	6	1	8	1	14	5	11	12	12	23	4	1	3	1	7	2	3	1	13	6	16	6	14	24	5	2	0	0	WBGene00000506
cit-1.1	4	11	15	3	10	3	10	25	22	13	33	55	9	7	6	8	18	8	9	3	7	24	19	14	31	55	10	5	0	0	WBGene00000507
cit-1.2	7	6	27	8	11	6	21	15	34	16	38	50	4	10	10	4	27	4	14	6	21	21	40	16	35	50	8	8	0	0	WBGene00000508
cka-1	3	2	53	3	18	3	0	10	42	20	72	108	6	2	4	6	48	3	13	3	0	10	39	22	70	104	4	4	0	1	WBGene00000509
cka-2	4	0	9	1	2	0	1	1	10	7	18	34	0	0	5	0	13	1	0	0	3	1	9	7	16	37	0	0	0	0	WBGene00000510
ckb-1	9	0	4	3	2	3	14	16	21	8	22	45	5	7	10	1	10	3	6	0	13	16	19	5	30	34	2	4	0	0	WBGene00000511
ckb-2	9	16	3	3	2	3	22	13	28	9	152	123	4	15	4	11	5	5	2	4	15	17	41	5	152	133	8	13	2	5	WBGene00000512
ckb-3	0	0	0	0	0	0	0	2	0	0	1	0	0	0	0	0	0	0	0	0	0	1	0	0	1	0	0	0	0	0	WBGene00000513
ckb-4	6	3	10	2	5	3	10	7	21	12	17	59	5	1	7	3	15	2	3	4	12	9	19	12	23	65	3	5	1	1	WBGene00000514
ckc-1	5	1	15	0	2	0	0	0	5	3	8	45	2	6	3	1	14	0	3	0	0	0	5	3	12	47	2	4	0	0	WBGene00000515
cki-1	25	0	39	5	11	2	71	40	96	13	38	61	6	15	24	1	38	4	6	3	71	45	89	14	37	52	10	12	1	2	WBGene00000516
cki-2	13	35	105	46	30	32	23	78	101	42	132	135	17	34	11	30	100	48	35	41	24	79	105	39	140	118	17	39	8	6	WBGene00000517
ckk-1	6	0	18	0	5	1	7	3	4	5	20	29	1	1	6	0	19	0	10	2	6	1	5	6	19	34	0	0	0	0	WBGene00000518
cku-70	4	4	15	5	7	6	7	7	38	11	57	88	3	3	2	1	22	7	7	4	10	9	37	10	55	94	1	4	0	2	WBGene00000519
cku-80	3	1	1	0	3	3	5	10	21	1	18	41	2	2	4	1	2	0	1	2	4	8	28	3	13	42	2	1	2	1	WBGene00000520
cky-1	1	0	0	1	0	0	0	0	2	1	0	1	0	1	2	0	0	0	0	0	0	1	2	0	0	1	0	0	0	0	WBGene00000521
clc-1	13	0	18	0	0	0	2	1	3	8	8	247	0	0	9	1	13	0	0	0	0	4	3	13	7	248	0	0	0	0	WBGene00000522
clc-2	15	11	17	13	11	3	26	43	57	29	80	29	8	7	13	5	26	13	13	6	29	51	63	39	71	22	7	14	0	1	WBGene00000523
clc-3	5	0	20	0	10	0	3	0	9	22	22	24	1	2	4	0	11	1	7	0	4	0	9	23	26	25	2	0	0	0	WBGene00000524
clc-4	0	0	0	0	0	0	0	0	1	0	0	0	0	0	0	0	0	0	1	0	0	0	0	0	0	0	0	0	0	0	WBGene00000525
clc-5	23	13	43	20	36	10	33	62	85	49	105	51	16	11	22	19	46	16	48	10	36	59	90	59	108	48	12	12	1	5	WBGene00000526
cle-1	15	1	10	0	1	0	60	3	19	3	6	76	0	0	16	2	10	0	1	0	70	2	22	5	5	85	1	0	0	0	WBGene00000527
clh-1	45	15	47	26	61	11	80	118	147	85	144	121	21	28	44	21	48	19	60	8	74	121	148	73	149	118	14	37	4	4	WBGene00000528
clh-2	1	1	6	0	2	0	2	2	5	7	4	10	0	0	0	0	8	0	3	0	2	2	1	4	3	13	1	0	0	1	WBGene00000529
clh-3	1	0	8	1	3	0	1	4	3	5	8	7	2	1	0	0	7	1	3	2	2	3	5	3	6	9	3	1	0	0	WBGene00000530
clh-4	3	0	3	1	0	1	2	8	1	2	6	7	0	0	3	0	2	1	0	0	1	10	2	2	7	3	0	1	0	0	WBGene00000531
clh-5	19	7	48	22	39	12	33	32	43	24	50	124	16	19	22	8	45	17	41	12	37	26	42	26	41	118	15	17	5	6	WBGene00000532
clh-6	3	2	0	1	1	1	2	3	5	3	7	11	0	0	3	0	1	0	0	0	3	1	2	4	8	10	0	0	0	0	WBGene00000533
cpi-2	138	90	307	86	157	79	204	258	369	215	705	680	133	111	135	87	303	95	158	72	200	263	357	207	720	673	143	125	24	29	WBGene00000534
cpi-1	6	13	101	8	19	1	5	42	78	69	372	239	10	16	4	12	117	11	21	2	10	42	74	65	385	247	10	10	1	2	WBGene00000535
clk-1	14	4	31	8	17	2	22	20	31	13	34	112	3	5	12	3	23	5	27	4	24	24	36	15	44	121	10	9	3	3	WBGene00000536
clk-2	2	4	29	6	9	6	10	16	27	15	25	53	5	5	5	4	28	6	10	5	14	16	25	12	27	55	7	4	2	2	WBGene00000537
cln-3.1	2	0	1	0	0	0	2	0	1	1	1	23	1	0	1	0	0	0	1	1	3	0	1	0	3	18	0	0	0	0	WBGene00000539
cln-3.2	4	1	20	5	10	3	13	13	16	11	14	35	7	5	5	3	17	6	9	3	9	10	18	16	18	37	10	3	1	1	WBGene00000540
cln-3.3	5	1	0	0	1	0	0	0	0	0	1	28	0	0	5	1	0	0	0	1	0	2	0	0	1	30	0	0	0	0	WBGene00000541
clp-1	39	54	353	79	107	48	85	132	172	137	340	344	58	46	45	53	360	73	117	51	83	129	161	133	356	337	71	50	19	16	WBGene00000542
clp-2	4	0	3	3	4	4	11	19	16	7	27	48	4	0	7	2	7	1	2	2	11	22	14	11	24	44	2	1	1	0	WBGene00000543
clp-3	3	1	0	0	2	0	0	2	0	0	0	0	1	0	4	1	0	0	1	0	0	2	0	0	1	0	0	0	0	0	WBGene00000544
clp-4	23	27	62	22	33	18	55	50	96	56	271	126	41	26	24	23	71	17	42	15	44	58	106	50	279	136	42	29	16	12	WBGene00000545
clp-6	2	1	0	0	0	0	1	0	0	0	0	7	0	0	1	1	0	0	0	0	0	0	0	0	1	5	0	0	0	0	WBGene00000546
clp-7	55	22	108	51	134	19	94	166	243	144	304	352	36	55	56	17	113	60	148	14	82	163	235	146	289	340	33	48	10	12	WBGene00000547
clr-1	16	11	69	20	50	24	25	41	88	61	69	152	12	34	18	16	67	26	45	16	32	49	88	63	73	150	11	31	7	4	WBGene00000548
cls-2	15	15	69	16	33	9	42	35	47	32	48	139	21	26	15	14	71	16	33	8	41	34	49	28	63	127	23	29	9	6	WBGene00000549
clu-1	12	10	61	9	23	7	17	25	41	17	51	244	7	10	7	8	54	7	15	8	11	27	35	21	48	255	7	12	0	1	WBGene00000550
clx-1	0	0	1	0	0	0	2	0	1	3	0	1	0	0	0	0	0	0	0	0	1	0	2	1	0	0	0	0	0	0	WBGene00000551
cmd-1	187	94	720	121	500	96	321	619	1116	513	707	1888	120	222	183	100	679	135	544	94	327	613	1138	516	719	1872	126	230	29	37	WBGene00000552
cmk-1	16	1	43	2	5	0	5	1	8	10	13	37	1	1	9	0	46	3	7	0	6	1	8	9	20	28	2	1	0	1	WBGene00000553
cnb-1	28	10	109	9	41	5	36	35	78	55	117	192	13	13	33	7	120	13	34	9	39	38	67	54	103	201	18	17	0	1	WBGene00000554
cnc-1	0	0	0	0	0	0	0	1	0	0	2	4	0	0	0	0	0	0	0	0	0	0	0	0	3	7	0	0	0	0	WBGene00000555
cnc-2	1	2	4	2	4	0	5	16	46	26	422	573	0	8	4	1	3	3	5	0	5	14	54	31	405	561	2	12	7	9	WBGene00000556
cnc-3	25	23	44	16	95	4	6	112	228	120	203	284	6	38	23	12	34	11	102	9	8	122	256	129	198	292	3	25	6	1	WBGene00000557
cnc-4	1	3	40	2	4	0	1	45	68	11	949	485	0	14	1	5	36	2	3	0	2	46	64	12	952	455	0	11	8	13	WBGene00000558
cnc-5	0	0	0	0	0	0	0	0	0	0	0	0	0	0	0	0	0	0	0	0	0	0	0	0	0	0	0	0	0	0	WBGene00000559
cnc-6	1	0	0	0	0	0	0	0	0	0	4	4	0	0	1	0	0	0	0	0	0	0	0	0	3	1	0	0	0	0	WBGene00000560
cnd-1	0	1	0	0	0	0	1	2	0	0	2	0	0	1	0	0	0	0	0	0	0	3	0	1	3	0	0	0	0	0	WBGene00000561
cng-1	1	0	9	2	2	0	3	3	16	8	14	13	0	6	1	0	11	2	0	0	5	3	14	8	15	6	1	4	1	1	WBGene00000562
cng-3	0	0	1	0	2	1	2	9	6	1	7	3	0	1	1	0	1	2	3	2	2	9	7	2	10	1	0	1	0	0	WBGene00000563
cnk-1	7	3	22	4	5	2	5	14	22	6	20	22	5	4	5	3	27	2	11	2	8	12	17	5	22	29	7	2	2	1	WBGene00000564
cnt-1	13	1	17	5	19	2	23	28	46	27	67	72	3	7	12	0	18	7	19	2	20	26	55	24	65	77	5	3	0	0	WBGene00000565
cnt-2	18	5	55	17	41	16	42	40	49	29	67	62	14	20	20	4	70	18	53	16	34	46	56	30	62	63	16	27	3	3	WBGene00000566
cnx-1	94	17	99	30	87	25	159	96	153	100	255	474	56	47	95	14	105	29	76	27	155	93	161	105	263	485	58	55	6	13	WBGene00000567
cof-2	0	0	1	0	1	0	0	0	1	0	1	5	0	0	0	0	0	0	0	0	0	0	1	1	1	8	0	0	0	0	WBGene00000583
cog-1	5	0	14	0	2	1	5	1	11	1	7	17	2	0	6	0	11	0	2	0	8	0	12	2	7	15	2	0	0	0	WBGene00000584
cogc-2	7	6	6	3	9	3	14	17	12	9	27	47	5	6	8	5	4	1	13	2	11	18	20	12	20	48	4	3	0	2	WBGene00000585
coh-1	1	2	11	5	11	4	8	12	18	11	16	24	9	3	8	2	10	4	9	3	8	11	25	11	16	23	6	7	2	0	WBGene00000591
coh-3	1	0	1	0	0	0	0	2	0	0	2	43	0	1	1	0	0	0	0	0	0	2	1	1	3	56	1	0	0	0	WBGene00000592
col-2	0	0	0	0	0	0	1	3	5	3	18	4	0	0	0	0	0	0	0	1	3	4	3	5	20	2	0	0	0	1	WBGene00000593
col-3	837	867	2349	951	1129	764	2122	3200	3374	2993	3837	3360	1175	902	817	888	2314	921	1176	807	2174	3174	3372	3024	3838	3326	1163	908	193	207	WBGene00000594
col-7	0	0	0	0	0	0	0	1	0	0	3	7	0	0	0	0	0	0	0	0	1	0	0	1	6	6	0	0	0	0	WBGene00000596
col-8	2	0	3	2	0	0	2	1	0	2	19	23	1	1	0	0	4	1	0	0	1	1	0	0	14	20	1	0	0	0	WBGene00000597
col-9	0	1	0	0	0	0	0	0	0	0	0	1	0	0	0	0	0	0	0	0	1	0	1	0	0	0	0	0	0	0	WBGene00000598
col-10	835	1183	2805	1108	1496	1067	2187	3317	3481	3110	3827	3375	1416	1008	852	1153	2751	1140	1577	1087	2234	3323	3500	3093	3876	3367	1470	1025	278	300	WBGene00000599
col-12	42	761	2346	972	621	1070	164	2119	2098	1914	3199	1312	389	768	43	801	2329	1076	645	1123	173	2133	2146	1975	3227	1319	401	714	215	227	WBGene00000601
col-13	38	1016	2669	1074	778	1274	149	2112	2114	1872	3039	1263	377	1112	35	1031	2679	1128	765	1267	133	2104	2148	1838	3060	1289	415	1111	341	312	WBGene00000602
col-14	52	23	78	12	78	1	17	213	309	111	835	445	10	63	52	19	53	13	78	2	17	218	310	119	856	462	16	45	35	28	WBGene00000603
col-17	137	111	1196	186	1149	46	26	1022	2199	1386	2140	3741	23	263	135	114	1191	193	1165	40	38	1063	2201	1415	2149	3737	19	261	64	70	WBGene00000606
col-19	1	3	2	0	0	0	0	6	1	1	10	17	0	0	2	1	1	1	0	0	3	6	1	0	7	19	0	0	0	0	WBGene00000608
col-20	23	1	2	3	1	0	17	4	5	3	33	59	3	0	23	1	4	1	2	0	21	3	2	1	25	54	3	0	0	0	WBGene00000609
col-33	1	0	7	0	2	1	1	18	31	17	277	71	1	8	2	3	9	0	1	1	0	13	31	16	283	70	0	5	3	2	WBGene00000610
col-34	94	103	359	150	315	98	35	884	1288	677	1825	705	8	216	89	101	347	149	314	106	35	868	1294	669	1823	687	9	200	64	60	WBGene00000611
col-35	0	0	0	0	0	0	1	0	2	1	0	0	0	0	0	0	0	0	0	0	1	0	1	0	1	0	0	0	0	0	WBGene00000612
col-36	0	0	0	0	0	1	0	2	0	1	0	2	0	0	2	0	0	0	0	0	0	4	0	0	0	2	0	0	0	0	WBGene00000613
col-37	0	0	0	0	1	0	1	2	1	1	1	2	0	0	0	0	2	0	1	0	1	0	1	0	0	3	1	0	0	0	WBGene00000614
col-38	121	44	89	54	284	6	6	404	526	231	286	221	2	56	115	31	76	60	307	7	4	444	587	267	308	230	6	58	6	3	WBGene00000615
col-39	48	415	1202	253	174	153	461	1509	1644	722	2240	1160	348	373	47	413	1147	260	186	147	441	1506	1666	743	2261	1193	333	339	95	92	WBGene00000616
col-40	3	2	17	10	4	6	27	12	16	18	74	15	7	1	0	7	30	13	8	8	21	8	18	10	74	16	8	6	1	3	WBGene00000617
col-41	27	123	789	173	837	70	45	1097	1773	898	1836	2882	14	271	19	125	778	175	841	68	51	1097	1792	899	1846	2893	17	262	45	47	WBGene00000618
col-43	50	60	221	72	379	32	9	569	1111	602	881	1513	6	133	59	57	214	80	388	26	23	554	1105	621	932	1533	10	146	15	13	WBGene00000620
col-44	0	2	2	3	2	1	9	14	19	16	34	31	0	2	1	1	3	0	1	0	3	9	18	18	32	30	0	1	1	0	WBGene00000621
col-45	0	0	3	0	1	0	0	1	1	0	0	3	0	1	0	0	3	0	1	0	1	0	1	0	0	2	0	2	0	0	WBGene00000622
col-46	179	1	10	2	48	4	103	23	51	44	98	29	27	4	180	2	15	2	48	2	102	27	47	50	100	24	30	2	5	7	WBGene00000623
col-47	12	0	1	0	18	1	8	5	15	20	29	6	2	0	16	0	6	0	19	1	8	11	19	18	24	6	4	4	1	1	WBGene00000624
col-48	100	15	47	18	51	2	26	200	320	123	796	507	12	25	82	15	37	15	49	4	33	205	308	132	792	541	19	42	17	16	WBGene00000625
col-49	8	0	0	0	2	0	0	0	7	1	5	98	0	0	6	0	0	0	0	0	0	1	5	2	4	97	0	0	1	0	WBGene00000626
col-50	0	0	0	0	0	0	0	0	0	0	0	0	0	0	0	0	0	0	0	0	0	0	0	0	1	0	0	0	0	0	WBGene00000627
col-51	0	0	1	0	0	0	0	0	3	0	1	1	1	0	0	0	0	0	0	0	0	0	1	1	0	0	1	1	0	0	WBGene00000628
col-52	0	0	0	0	0	0	1	0	0	0	3	1	0	0	0	0	0	0	0	0	0	0	0	0	1	0	0	0	0	0	WBGene00000629
col-53	4	0	15	3	4	0	15	11	27	15	41	16	1	3	3	2	16	2	5	1	11	14	31	17	56	20	0	0	3	1	WBGene00000630
col-54	4	4	55	8	13	1	2	36	103	63	309	787	0	1	1	3	52	6	14	2	4	38	122	74	293	778	0	1	3	3	WBGene00000631
col-55	0	0	0	0	0	0	0	0	0	0	5	0	0	0	0	0	1	0	0	0	0	1	0	0	4	0	0	0	0	0	WBGene00000632
col-56	0	0	0	0	0	0	0	0	0	1	0	5	0	0	0	0	1	0	0	0	0	0	1	1	0	4	0	0	0	0	WBGene00000633
col-58	25	11	65	14	29	9	13	89	112	100	410	68	5	11	31	12	61	17	25	11	9	90	117	100	419	72	3	10	10	7	WBGene00000634
col-60	0	4	1	4	0	0	0	8	8	1	2	3	0	2	0	2	3	2	0	2	0	6	5	1	3	2	0	1	0	0	WBGene00000636
col-61	2	63	364	82	128	73	16	242	353	209	708	148	15	78	3	58	353	91	133	74	19	240	358	206	708	145	15	78	33	37	WBGene00000637
col-62	0	0	1	0	0	0	1	2	1	0	8	9	0	0	0	0	2	0	0	0	0	2	0	2	3	9	0	0	0	0	WBGene00000638
col-63	0	0	1	0	0	0	0	0	14	0	0	2	0	0	1	0	1	0	0	0	0	0	10	1	0	5	0	0	0	0	WBGene00000639
col-64	1	1	0	0	2	0	4	5	8	4	107	5	0	1	0	0	0	0	1	0	2	10	13	3	108	8	4	1	4	6	WBGene00000640
col-65	5	48	255	89	116	83	8	773	728	344	758	273	11	119	3	65	275	79	94	86	4	765	738	323	722	237	11	134	16	13	WBGene00000641
col-66	0	16	60	29	29	16	2	252	236	99	216	74	1	36	0	13	83	27	34	22	2	231	228	102	246	69	2	43	4	0	WBGene00000642
col-68	16	0	1	0	3	0	10	1	6	0	56	13	1	0	17	0	1	0	2	0	11	2	10	2	57	15	1	0	1	1	WBGene00000644
col-69	2	0	0	0	0	0	1	1	3	1	5	25	0	0	2	0	2	0	0	0	0	0	1	1	3	16	0	0	0	0	WBGene00000645
col-70	1	0	0	0	0	0	0	2	0	1	3	0	0	0	1	2	1	0	0	0	0	1	0	0	1	0	0	1	0	0	WBGene00000646
col-71	89	4	13	21	30	3	22	63	134	65	124	189	6	8	94	6	12	9	39	4	20	66	117	60	129	188	7	10	6	9	WBGene00000647
col-72	0	0	1	0	0	0	0	0	1	0	0	0	0	0	0	0	0	0	0	1	0	0	0	1	1	0	0	0	0	0	WBGene00000648
col-73	345	71	471	81	296	22	55	1551	2043	958	2073	3115	13	110	371	63	488	85	321	26	55	1565	2066	931	2088	3154	18	101	27	28	WBGene00000649
col-74	1	0	0	0	1	0	0	0	1	0	0	0	0	0	1	0	1	0	0	0	0	0	2	0	0	2	0	0	0	0	WBGene00000650
col-75	1	0	1	0	0	0	0	7	17	7	13	6	0	0	2	0	2	1	3	0	0	9	23	6	15	5	0	0	0	0	WBGene00000651
col-76	14	0	0	1	1	0	6	1	2	2	3	87	0	0	19	1	3	1	0	0	4	2	3	2	2	90	2	0	0	0	WBGene00000652
col-77	3	10	137	19	36	7	4	57	206	165	463	505	3	1	4	12	144	18	36	4	4	60	178	175	443	503	0	1	3	3	WBGene00000653
col-78	1	0	1	0	1	0	1	1	1	0	0	0	1	0	0	0	1	0	0	0	0	0	2	1	1	0	0	0	0	0	WBGene00000654
col-79	33	0	17	0	6	1	1	11	25	11	59	84	0	0	32	0	16	0	10	0	1	12	26	10	51	88	0	2	1	1	WBGene00000655
col-80	2	10	386	89	89	45	15	56	107	165	696	589	59	17	1	9	377	80	89	43	19	68	107	153	692	594	55	19	21	22	WBGene00000656
col-81	2	0	5	0	0	0	4	11	5	3	32	22	0	0	1	0	0	1	1	0	7	7	0	1	37	30	0	0	0	0	WBGene00000657
col-83	0	0	0	0	0	0	1	0	1	0	1	3	0	0	0	0	0	0	0	0	0	1	1	0	2	4	0	0	0	0	WBGene00000658
col-84	0	0	1	0	0	0	0	0	0	1	1	2	0	0	0	0	0	0	0	0	0	0	0	0	1	3	0	0	0	0	WBGene00000659
col-85	1	0	1	0	0	1	2	4	5	2	2	0	0	1	0	0	0	0	1	0	0	5	5	3	2	1	0	0	0	0	WBGene00000660
col-86	0	0	0	0	0	0	0	1	1	0	0	1	0	0	0	0	0	0	0	0	0	1	0	0	0	3	0	0	0	0	WBGene00000661
col-87	2	0	0	0	0	0	0	2	1	1	1	1	0	0	1	1	0	0	0	0	0	2	0	0	1	1	0	0	0	0	WBGene00000662
col-88	0	0	1	0	0	0	3	0	3	0	3	0	0	0	0	0	0	0	0	0	2	0	2	0	4	0	0	0	0	0	WBGene00000663
col-89	33	1	4	1	0	0	44	3	5	2	21	44	14	1	35	2	9	0	1	0	46	2	7	3	17	50	18	0	3	2	WBGene00000664
col-90	88	17	416	20	173	2	6	247	711	410	903	2510	2	18	85	9	384	19	188	6	10	259	712	432	865	2460	2	28	21	20	WBGene00000665
col-91	14	151	564	256	215	257	27	842	596	634	1352	401	33	177	9	160	585	246	224	240	30	831	605	631	1362	420	32	193	50	58	WBGene00000666
col-92	306	575	1691	650	584	678	1046	2508	2667	2391	3440	2410	577	525	276	603	1717	631	632	713	1068	2491	2699	2436	3425	2369	593	541	132	130	WBGene00000667
col-93	92	386	1537	495	415	401	448	1953	1992	1493	3183	1985	349	357	73	416	1534	479	386	416	484	1954	1966	1436	3221	1996	391	347	126	106	WBGene00000668
col-94	289	600	1812	607	613	711	1105	2497	2706	2468	3429	2356	631	532	281	547	1752	647	645	693	1095	2494	2734	2381	3429	2357	639	558	142	126	WBGene00000669
col-95	1	2	3	1	2	0	7	12	14	10	30	11	4	2	1	2	3	2	1	2	6	10	14	4	33	10	2	4	3	1	WBGene00000670
col-96	21	4	46	2	8	13	127	103	256	38	475	144	19	46	12	6	43	4	5	12	134	119	246	44	511	121	21	41	14	13	WBGene00000671
col-97	74	15	75	14	59	1	10	123	181	88	924	693	4	40	68	11	76	15	62	1	7	126	190	72	953	698	8	32	32	40	WBGene00000672
col-98	812	721	2524	1641	1917	1353	2240	1944	2032	2459	3253	3186	2024	944	828	725	2541	1645	1939	1305	2234	1954	2003	2455	3225	3163	2047	942	410	448	WBGene00000673
col-99	3	1	0	1	0	0	6	1	0	2	4	1	4	1	2	0	0	1	1	0	4	1	2	1	4	2	6	1	0	0	WBGene00000674
col-101	5	1	10	0	7	0	38	1	15	1	14	12	12	2	6	1	8	1	8	0	32	1	19	0	16	15	7	4	1	0	WBGene00000675
col-102	1	0	0	0	0	0	0	0	0	0	1	1	0	0	1	0	0	0	1	0	0	0	0	0	5	1	0	0	0	0	WBGene00000676
col-103	556	359	1376	662	898	584	1583	1070	936	1431	2230	2384	1143	489	553	390	1370	610	911	570	1597	1089	922	1442	2229	2387	1192	476	149	147	WBGene00000677
col-104	13	0	12	1	7	1	1	43	70	39	123	257	1	3	11	0	16	2	5	1	1	45	56	36	132	307	0	0	1	0	WBGene00000678
col-105	0	0	2	0	1	0	0	2	0	2	3	17	0	0	1	0	1	0	1	0	1	2	0	4	1	13	0	0	0	2	WBGene00000679
col-106	0	0	11	3	1	1	1	4	0	12	47	7	0	2	0	0	16	5	2	0	0	4	7	12	63	13	0	2	1	0	WBGene00000680
col-107	55	999	3139	1462	2019	1340	117	2832	3226	2744	3617	2703	204	1468	48	1008	3097	1468	2017	1405	111	2832	3242	2749	3618	2665	209	1447	345	343	WBGene00000681
col-108	1	3	12	3	3	1	4	8	9	5	26	12	1	1	0	1	12	0	1	1	1	4	3	12	12	8	3	0	0	0	WBGene00000682
col-109	88	38	172	52	119	30	37	290	383	216	1118	800	16	55	92	33	191	42	126	20	39	285	393	243	1119	773	21	47	37	48	WBGene00000683
col-110	16	0	1	0	3	0	0	0	8	6	15	57	0	1	16	0	2	0	2	0	0	0	8	3	8	57	0	3	0	1	WBGene00000684
col-111	9	35	100	78	144	29	5	363	452	214	655	592	5	54	6	44	118	84	149	26	5	343	454	233	652	609	9	51	16	17	WBGene00000685
col-113	40	73	195	90	188	58	18	448	614	284	1271	305	18	111	34	59	200	97	210	56	15	451	614	316	1251	292	15	114	59	47	WBGene00000687
col-114	5	7	32	7	16	6	26	91	100	58	193	108	7	9	1	9	35	10	15	5	28	90	89	72	203	98	13	12	1	0	WBGene00000688
col-115	34	13	112	43	56	25	38	98	128	77	446	81	28	22	32	15	108	34	68	25	45	93	136	76	454	86	25	22	14	12	WBGene00000689
col-116	11	3	3	3	0	2	9	19	9	4	14	4	2	7	11	4	0	4	0	2	5	15	9	5	15	2	3	6	0	0	WBGene00000690
col-117	665	766	2278	813	1099	763	1996	3018	3232	2902	3766	3151	1074	793	666	834	2300	834	1054	717	1987	3037	3229	2910	3776	3198	1098	791	180	166	WBGene00000691
col-118	13	1	957	33	136	1	43	6	135	404	270	629	9	1	15	1	948	26	147	0	33	10	125	388	266	661	12	0	2	0	WBGene00000692
col-119	0	2	5	1	0	1	13	6	5	2	57	29	1	0	0	1	6	3	3	0	13	8	5	3	50	32	0	1	5	6	WBGene00000693
col-120	0	0	3	0	0	0	0	3	6	3	2	2	0	1	1	0	1	0	0	0	0	3	4	0	2	2	0	0	0	0	WBGene00000694
col-121	0	0	0	0	0	0	0	0	0	0	0	1	0	0	1	0	0	0	0	0	0	0	1	0	0	1	0	0	0	0	WBGene00000695
col-122	1	3	31	13	6	8	7	111	101	71	187	78	4	4	0	3	26	14	4	9	4	96	101	69	199	98	4	4	1	2	WBGene00000696
col-123	0	1	0	0	0	0	0	0	0	0	1	2	0	0	1	1	1	0	0	0	0	0	0	0	1	0	0	0	0	0	WBGene00000697
col-124	2	1	1	7	10	3	3	16	24	10	18	46	0	1	4	6	0	3	11	2	1	18	26	7	19	35	2	2	0	0	WBGene00000698
col-125	439	613	2071	662	982	606	1416	2946	3163	2852	3676	3053	721	685	468	674	2021	667	967	626	1407	2907	3201	2816	3689	3098	776	685	133	145	WBGene00000699
col-126	9	12	58	17	22	15	50	139	132	92	408	234	22	11	15	2	56	9	15	13	34	126	117	84	432	202	21	17	12	12	WBGene00000700
col-127	11	12	59	9	23	4	44	138	112	87	414	195	21	7	9	15	63	9	15	20	29	110	110	79	403	191	20	11	10	10	WBGene00000701
col-128	121	1	8	2	33	2	45	38	58	21	75	10	18	0	120	0	9	3	30	3	42	34	50	25	62	15	11	1	0	0	WBGene00000702
col-129	0	7	45	44	3	50	4	34	11	41	75	57	1	1	1	5	40	32	3	53	3	38	9	41	74	54	4	3	0	0	WBGene00000703
col-130	65	745	1672	850	486	912	126	2404	2559	2035	3050	1188	197	764	57	786	1667	827	478	940	110	2410	2520	2052	3051	1234	224	747	145	141	WBGene00000704
col-131	0	2	150	9	12	0	1	3	159	60	70	87	0	1	0	0	138	11	9	0	0	4	154	60	79	88	0	1	0	0	WBGene00000705
col-132	3	0	0	0	0	0	2	0	1	0	0	1	0	0	3	0	0	0	1	0	1	0	1	1	1	1	0	0	0	0	WBGene00000706
col-133	10	277	1152	370	238	248	56	1119	1039	857	1688	570	108	170	9	285	1122	367	237	254	60	1125	1063	881	1705	587	121	138	63	51	WBGene00000707
col-135	0	0	1	1	1	0	4	4	3	3	1	1	1	0	1	0	0	0	1	0	5	3	1	1	0	1	0	0	0	1	WBGene00000708
col-136	0	0	0	0	1	0	0	2	3	0	4	5	0	0	0	1	5	0	1	0	1	3	3	3	7	4	0	0	0	1	WBGene00000709
col-137	0	0	2	1	0	0	1	4	4	1	14	11	0	0	0	0	0	0	0	0	1	5	3	1	8	11	0	0	0	0	WBGene00000710
col-138	46	0	0	1	0	0	0	0	15	0	4	35	0	0	44	0	0	0	1	0	0	1	18	2	3	34	0	0	0	0	WBGene00000711
col-139	1	2	7	1	5	4	9	35	19	29	230	103	2	2	3	0	3	2	4	4	7	29	32	30	213	101	2	1	4	2	WBGene00000712
col-140	2	0	0	0	0	0	5	3	0	2	44	33	0	0	1	0	0	2	0	0	7	3	0	1	48	37	0	0	0	0	WBGene00000713
col-141	2	2	19	4	7	1	68	11	59	15	45	37	7	8	3	1	25	4	7	3	74	11	62	15	43	35	15	6	4	0	WBGene00000714
col-142	35	50	296	72	95	77	164	97	90	92	631	402	225	69	34	46	315	73	96	72	150	101	98	97	635	400	227	75	59	58	WBGene00000715
col-143	2	1	2	1	2	1	14	1	1	1	25	43	0	1	2	0	3	1	1	0	12	1	1	2	27	42	1	0	2	1	WBGene00000716
col-144	791	1149	2700	1124	1463	1057	2102	3339	3501	3075	3825	3341	1370	1007	796	1165	2714	1132	1468	1131	2088	3320	3519	3102	3837	3375	1411	1044	290	285	WBGene00000717
col-145	81	488	1820	615	485	482	321	1798	1817	1426	2854	2254	312	455	88	474	1856	648	505	496	325	1766	1824	1480	2898	2257	328	388	166	155	WBGene00000718
col-146	20	312	1512	308	192	329	157	1224	1173	1137	2866	1238	321	270	18	329	1520	310	218	295	144	1229	1182	1136	2814	1232	291	275	197	184	WBGene00000719
col-147	107	546	1682	741	475	527	694	1184	1100	1325	2453	1532	767	450	87	525	1695	731	436	550	702	1208	1134	1353	2401	1514	718	485	162	181	WBGene00000720
col-148	1	0	0	0	1	0	0	1	1	0	0	1	0	0	0	0	0	0	0	0	0	1	0	1	0	0	0	0	0	0	WBGene00000721
col-149	520	98	179	178	667	160	669	260	459	503	520	1144	424	275	530	88	152	186	722	145	653	255	468	484	513	1081	442	289	26	22	WBGene00000722
col-150	48	43	108	102	8	48	394	155	247	83	324	165	67	37	49	30	117	84	12	37	410	159	275	82	306	172	54	44	7	8	WBGene00000723
col-151	1	0	0	0	0	0	0	0	0	0	1	1	0	0	0	0	0	0	0	0	2	1	0	0	0	1	0	0	0	0	WBGene00000724
col-152	0	0	0	0	1	0	0	1	0	0	0	2	0	0	0	0	0	0	2	1	0	1	0	0	0	1	0	0	0	0	WBGene00000725
col-153	14	298	405	445	1552	191	18	1118	2055	1410	1244	742	51	700	15	288	400	473	1597	177	18	1116	2098	1375	1244	776	55	678	26	37	WBGene00000726
col-154	94	211	683	160	217	151	207	1659	1703	1052	2140	1097	139	195	94	201	680	159	188	171	229	1685	1644	1049	2174	1056	133	184	39	35	WBGene00000727
col-155	35	136	564	143	158	128	116	1199	1198	765	1832	920	90	148	32	163	566	124	183	151	93	1220	1158	738	1769	913	102	133	24	25	WBGene00000728
col-156	9	60	142	15	57	7	31	598	691	197	792	934	12	39	3	60	144	16	55	10	26	608	662	182	810	923	12	44	14	11	WBGene00000729
col-157	53	120	512	121	322	116	98	1056	1109	653	1647	1247	62	164	55	126	521	110	293	104	93	1109	1154	688	1691	1250	78	166	29	41	WBGene00000730
col-158	1	0	0	0	0	0	0	0	1	3	3	3	0	0	1	0	1	0	0	0	0	0	1	2	4	5	0	0	0	0	WBGene00000731
col-159	130	824	2150	904	709	701	767	2300	2409	1861	3265	2033	722	706	136	792	2143	936	722	716	771	2329	2433	1888	3301	2031	706	708	324	315	WBGene00000732
col-160	338	1921	3697	2693	2373	2417	1387	2640	2820	2946	3846	3191	2326	1786	351	1999	3720	2727	2331	2437	1381	2655	2806	2939	3863	3191	2351	1852	819	857	WBGene00000733
col-161	12	239	1280	378	290	311	46	1286	1270	1188	2254	605	82	133	9	223	1236	368	311	271	48	1281	1297	1233	2293	621	62	122	63	50	WBGene00000734
col-162	12	237	1044	393	254	278	36	1259	1363	1217	2216	594	67	153	7	213	1100	339	277	273	40	1317	1404	1190	2238	559	63	134	42	55	WBGene00000735
col-163	1	0	0	0	0	0	0	1	0	2	1	1	0	0	0	0	0	0	0	0	0	1	0	0	0	1	0	0	0	0	WBGene00000736
col-164	0	0	2	0	2	0	0	4	2	2	1	0	0	0	0	0	0	0	1	0	1	4	2	2	0	0	1	0	0	0	WBGene00000737
col-165	1	0	0	0	0	0	0	1	1	3	1	2	0	0	1	1	0	0	0	0	0	1	2	2	1	3	0	0	0	0	WBGene00000738
col-166	872	1764	3580	2419	2263	2120	2564	2545	2939	2925	3785	3332	2845	1886	868	1763	3565	2419	2283	2139	2588	2603	2908	2918	3765	3349	2907	1824	678	666	WBGene00000739
col-167	300	695	2184	570	1128	367	1608	2971	3228	2570	3737	3308	787	529	307	749	2164	540	1140	350	1656	2970	3251	2584	3727	3294	790	552	165	167	WBGene00000740
col-168	251	423	1206	218	505	223	1260	2029	2173	1151	2315	1975	693	400	252	489	1256	259	506	195	1306	2042	2082	1140	2304	1970	680	413	84	64	WBGene00000741
col-169	891	515	1574	386	786	337	2550	2061	2247	1393	2673	2404	1775	559	880	526	1562	440	801	313	2535	2056	2212	1389	2690	2369	1776	545	186	203	WBGene00000742
col-170	95	350	775	214	302	153	494	1922	1795	784	1739	1458	337	310	84	397	808	214	314	141	514	1909	1805	742	1753	1450	309	265	52	50	WBGene00000743
col-171	1	0	4	0	1	1	3	2	4	0	3	6	0	2	2	0	0	0	1	0	3	7	6	1	8	3	3	1	0	0	WBGene00000744
col-172	2	1	114	6	8	1	0	3	181	62	88	134	0	1	0	0	109	4	14	0	0	4	180	58	86	123	0	0	0	1	WBGene00000745
col-173	15	24	121	44	110	13	12	300	419	180	377	771	3	43	16	24	115	38	100	13	9	304	423	189	360	747	3	41	8	9	WBGene00000746
col-174	10	3	65	5	17	0	2	88	123	55	234	103	1	11	12	6	63	7	24	0	3	80	112	51	233	108	0	9	0	1	WBGene00000747
col-175	37	0	0	0	0	0	0	1	9	0	2	8	0	0	31	0	0	0	0	0	0	1	11	0	1	7	0	0	0	0	WBGene00000748
col-176	393	84	249	9	53	3	1712	370	919	74	229	217	905	124	379	73	262	6	54	3	1709	387	955	64	257	214	953	117	32	24	WBGene00000749
col-177	1	5	2	0	0	0	0	12	3	1	5	4	0	2	1	2	1	0	0	0	0	12	6	1	8	5	0	1	0	0	WBGene00000750
col-178	0	0	2	4	4	1	8	18	0	2	44	39	0	0	0	2	1	3	1	0	9	16	3	2	38	39	1	0	2	1	WBGene00000751
col-179	1	0	0	3	0	0	2	7	0	0	8	8	0	0	1	0	3	1	1	0	2	5	0	0	16	13	0	0	2	0	WBGene00000752
col-180	23	172	898	207	329	113	210	1242	1117	882	1988	980	165	141	24	161	910	220	331	105	190	1226	1123	871	1992	994	179	160	68	66	WBGene00000753
col-181	1	1	14	8	8	4	10	19	26	11	38	43	6	1	1	3	12	8	3	4	7	24	23	4	40	50	6	5	3	2	WBGene00000754
col-182	12	3	10	2	7	1	1	35	55	12	132	137	5	7	12	3	4	2	14	1	1	43	44	12	129	148	6	13	3	4	WBGene00000755
col-183	1	1	0	0	0	0	1	0	2	2	9	10	0	0	0	0	0	0	0	0	2	0	2	5	9	10	1	0	0	0	WBGene00000756
col-184	0	27	99	32	31	17	8	71	57	95	288	232	10	21	0	29	94	40	27	18	8	70	59	85	289	214	17	24	5	6	WBGene00000757
col-185	2	0	0	0	0	0	0	1	3	0	2	0	0	0	1	0	1	0	0	0	0	2	1	0	0	0	0	0	0	0	WBGene00000758
col-186	6	13	140	12	44	7	5	172	289	117	519	91	1	9	5	15	153	15	44	10	3	168	275	110	517	98	4	11	12	12	WBGene00000759
col-187	0	1	3	0	0	0	1	5	3	6	24	6	0	0	0	1	10	0	1	0	1	0	5	4	19	1	0	0	1	0	WBGene00000760
coq-1	2	1	26	5	12	4	5	10	20	14	28	102	5	1	4	1	32	3	7	5	4	14	13	15	25	96	4	6	2	2	WBGene00000761
coq-2	12	5	15	11	19	10	10	16	21	24	30	72	8	5	17	5	13	9	17	6	12	15	18	24	36	68	6	9	0	0	WBGene00000762
coq-3	12	3	16	3	8	2	16	18	37	13	58	75	3	9	11	1	15	2	8	3	11	14	34	13	55	78	2	6	2	4	WBGene00000763
coq-4	1	0	10	1	2	1	5	8	7	9	18	35	4	3	1	0	9	0	5	0	6	7	10	9	17	43	4	0	0	1	WBGene00000764
coq-5	6	4	32	14	18	5	9	18	25	19	56	169	8	6	4	3	22	8	19	5	9	15	30	19	61	168	4	10	0	1	WBGene00000765
coq-6	9	1	8	4	10	0	16	13	25	19	34	88	4	1	6	1	10	2	5	4	10	15	21	14	39	88	2	3	1	0	WBGene00000766
coq-8	8	5	9	2	7	2	6	12	23	22	20	107	2	2	9	1	9	3	5	4	8	12	21	16	17	118	2	2	0	0	WBGene00000767
cor-1	7	0	3	0	2	0	1	1	5	1	5	46	1	0	6	0	0	0	2	0	0	1	5	2	3	36	1	1	0	0	WBGene00000768
cpb-1	2	0	0	1	0	0	0	1	6	0	4	13	0	1	1	0	1	1	0	0	0	0	4	0	3	13	0	0	0	0	WBGene00000770
cpb-2	0	0	0	0	0	0	1	1	0	0	8	0	1	1	0	0	0	0	1	0	1	1	0	0	5	0	1	0	0	0	WBGene00000771
cpb-3	2	0	1	1	1	1	3	2	2	3	10	64	0	3	3	1	3	2	1	1	1	2	3	4	12	57	0	2	1	1	WBGene00000772
cpf-1	2	2	2	2	2	0	6	6	9	4	14	48	0	3	3	0	9	1	3	0	5	7	14	0	13	46	1	1	0	0	WBGene00000773
cpf-2	7	4	13	2	8	0	14	11	29	12	28	75	5	2	3	3	10	3	9	0	19	20	32	10	24	79	2	2	1	3	WBGene00000774
cpin-1	8	1	17	17	24	4	15	39	60	50	162	76	5	9	3	4	29	12	16	8	8	40	71	46	168	78	5	10	8	5	WBGene00000775
cpl-1	170	12	149	15	136	3	9	262	375	152	354	2455	3	43	172	12	176	16	104	6	19	264	377	134	350	2459	3	45	12	9	WBGene00000776
cpn-1	92	13	134	23	44	18	220	74	102	54	247	437	123	25	90	14	137	31	45	15	217	84	100	54	245	442	130	32	11	9	WBGene00000777
cpn-2	48	15	75	19	61	6	35	138	225	67	313	104	8	38	46	17	61	18	84	8	47	144	219	72	330	120	13	39	11	9	WBGene00000778
cpn-3	352	13	559	35	210	14	146	81	249	223	553	1307	44	17	348	18	575	28	202	15	155	87	241	222	556	1328	35	24	12	13	WBGene00000779
cpn-4	5	0	0	0	1	0	0	1	3	4	5	527	0	0	5	0	0	0	0	0	0	2	2	2	5	523	0	0	0	1	WBGene00000780
cpr-1	0	0	0	0	0	0	0	1	3	0	7	931	0	0	0	0	2	0	0	0	1	2	2	1	8	900	0	0	0	0	WBGene00000781
cpr-2	1	0	0	0	0	0	0	0	1	0	2	10	0	0	0	0	0	0	0	0	0	0	1	1	1	4	0	0	0	0	WBGene00000782
cpr-3	6	0	1	0	0	0	1	0	1	1	1	54	0	0	4	0	2	0	0	0	0	0	1	1	3	61	0	0	0	0	WBGene00000783
cpr-4	2	0	0	2	0	0	1	3	3	2	6	1001	0	0	4	0	0	0	0	0	0	1	2	2	4	1010	0	0	0	0	WBGene00000784
cpr-5	12	4	1	0	0	0	18	14	30	11	37	2495	0	0	6	1	3	0	0	0	10	23	23	11	38	2504	0	1	0	1	WBGene00000785
cpr-6	65	0	4	0	0	0	1	2	4	2	8	1397	0	1	76	0	7	1	0	0	2	5	6	1	9	1428	0	0	0	0	WBGene00000786
cps-6	16	2	21	3	14	1	13	13	28	13	47	218	4	5	14	2	18	2	6	2	13	12	29	15	40	220	4	2	1	0	WBGene00000787
cpz-1	75	1	4	2	3	2	9	10	18	8	31	1106	3	0	72	2	5	0	0	1	11	8	21	9	31	1156	6	2	0	0	WBGene00000788
cpz-2	9	1	2	1	0	0	1	2	2	2	7	428	0	0	10	1	1	0	1	0	0	2	2	2	7	427	1	0	0	0	WBGene00000789
crb-1	4	3	5	2	3	1	24	15	13	5	19	49	1	2	8	2	9	3	1	1	25	12	10	3	16	43	1	4	0	1	WBGene00000792
crh-1	4	0	8	0	5	3	4	14	16	4	15	63	5	5	0	3	8	3	6	1	4	12	16	3	15	61	4	2	1	0	WBGene00000793
crn-1	10	0	9	4	5	1	6	16	29	3	16	108	3	3	8	0	4	3	4	1	6	13	26	5	21	107	3	2	1	1	WBGene00000794
crn-2	13	1	20	2	19	4	20	25	51	22	46	103	8	5	9	4	11	3	21	8	28	28	41	21	44	105	7	5	2	1	WBGene00000795
crn-3	11	2	38	14	31	11	37	35	36	23	54	185	19	16	13	6	43	13	23	11	35	30	38	23	56	174	15	16	4	3	WBGene00000796
crn-4	0	3	5	1	1	1	5	9	9	4	19	8	2	4	2	2	5	2	5	2	4	5	6	3	17	7	2	3	0	0	WBGene00000797
crn-5	4	1	5	1	4	1	4	4	3	5	8	28	3	1	2	0	7	1	4	1	7	4	7	8	19	38	1	4	0	1	WBGene00000798
crn-6	2	0	0	0	0	0	2	0	1	0	2	40	1	0	3	0	0	0	2	1	0	0	0	0	1	36	1	0	0	0	WBGene00000799
cars-1	32	7	54	17	57	9	83	39	74	61	95	317	25	22	27	6	41	18	63	8	72	55	69	50	89	313	29	20	3	4	WBGene00000800
cars-2	3	0	0	0	0	1	5	4	7	1	4	12	1	0	4	0	0	0	1	0	6	3	10	0	3	15	1	0	0	0	WBGene00000801
crt-1	892	102	433	166	926	113	1250	377	881	620	1221	2537	685	316	921	106	458	174	942	111	1241	394	873	637	1186	2516	639	327	108	106	WBGene00000802
csb-1	7	1	14	3	8	0	7	12	22	8	11	18	7	7	9	4	13	6	9	1	6	13	25	7	15	14	4	4	0	0	WBGene00000803
csc-1	1	0	5	1	0	0	7	10	39	0	14	102	1	4	1	0	5	0	0	0	7	12	37	0	20	103	0	6	0	0	WBGene00000804
csk-1	12	10	43	17	36	6	26	47	100	38	78	126	12	16	20	12	32	10	26	8	22	45	99	45	71	131	11	14	3	0	WBGene00000812
csn-1	4	0	4	0	1	0	7	14	14	6	20	41	0	2	1	1	4	0	3	1	8	7	10	5	17	40	0	0	0	0	WBGene00000813
csn-2	5	1	15	0	5	2	9	16	27	5	34	55	2	1	9	1	12	1	4	3	14	15	22	10	35	46	2	1	0	2	WBGene00000814
csn-3	8	0	10	4	5	5	17	14	14	13	14	71	4	4	13	0	5	1	6	1	17	13	20	11	19	71	3	2	0	0	WBGene00000815
csn-4	4	0	1	0	2	1	7	4	11	5	8	49	3	1	2	0	3	1	0	0	10	5	10	8	13	39	0	3	0	0	WBGene00000816
csn-5	14	5	28	17	15	5	29	15	38	19	40	128	12	3	15	4	27	10	16	5	29	16	32	19	43	129	16	8	0	1	WBGene00000817
csn-6	14	4	19	5	18	3	35	22	44	16	52	108	19	10	13	7	24	6	16	3	34	27	42	13	47	111	16	10	1	3	WBGene00000818
csp-1	1	0	1	0	0	0	5	2	0	3	0	0	0	1	2	0	0	0	0	0	0	2	0	1	0	0	0	1	0	0	WBGene00000819
csp-2	0	0	3	1	0	0	1	0	1	0	3	8	1	0	0	0	2	2	0	0	0	1	1	1	4	7	0	1	0	0	WBGene00000820
csp-3	0	0	0	2	0	1	1	1	0	1	1	2	0	0	0	0	0	1	0	0	1	1	0	1	2	3	0	0	0	0	WBGene00000821
csq-1	30	0	49	3	17	0	27	14	51	44	100	765	1	0	25	2	41	4	20	0	27	17	46	43	96	755	1	0	0	1	WBGene00000822
ctb-1	152	185	701	297	557	159	189	341	438	262	518	1944	202	244	149	167	687	290	606	144	173	323	420	268	526	1888	195	239	28	31	WBGene00000829
ctl-1	6	2	6	6	6	2	7	33	40	13	58	88	1	4	8	6	16	4	10	1	5	14	27	18	52	100	2	3	0	1	WBGene00000830
ctl-2	13	12	35	14	29	5	1	37	74	28	71	196	16	13	11	8	38	13	32	12	2	50	81	30	87	197	19	14	2	2	WBGene00000831
ctn-1	17	10	51	7	25	3	39	26	66	39	85	109	12	5	12	8	50	9	24	4	37	27	69	36	98	110	11	10	3	4	WBGene00000832
cts-1	163	54	243	86	251	44	165	148	305	207	470	2165	71	54	155	48	229	86	258	50	170	158	294	211	483	2140	56	53	18	17	WBGene00000833
cua-1	6	6	26	9	7	12	16	43	41	23	47	62	9	8	6	2	20	10	8	9	16	40	40	25	37	60	6	12	3	2	WBGene00000834
cuc-1	18	12	49	15	34	7	27	163	204	83	260	305	7	21	20	16	39	16	31	9	28	169	223	96	270	293	5	17	3	1	WBGene00000835
cul-1	26	11	47	8	31	13	34	54	67	36	86	132	18	18	27	9	41	12	30	10	42	53	70	35	90	127	13	20	3	5	WBGene00000836
cul-2	28	10	65	16	57	15	46	63	85	63	153	210	16	22	29	11	67	27	61	11	37	48	89	64	141	215	23	32	2	3	WBGene00000837
cul-3	1	0	0	1	1	0	0	0	3	0	5	4	0	0	1	0	0	0	2	0	0	0	2	1	4	5	0	0	0	0	WBGene00000838
cul-4	6	5	19	7	19	6	14	20	32	10	46	96	9	13	4	3	25	6	17	5	21	19	34	12	41	105	9	11	2	1	WBGene00000839
cul-5	15	4	19	11	30	11	7	48	83	37	93	101	6	6	13	5	22	6	28	10	7	55	81	33	93	106	5	5	2	3	WBGene00000840
cul-6	3	0	4	0	1	0	4	2	6	3	19	16	0	4	4	1	7	0	0	0	3	3	8	6	20	14	1	1	0	1	WBGene00000841
cup-2	109	37	112	58	144	28	119	154	230	115	455	588	72	96	111	40	102	44	146	28	110	154	233	105	426	595	73	85	29	32	WBGene00000843
cup-4	3	0	0	0	1	0	3	0	0	0	2	46	0	0	3	0	2	0	0	0	1	0	0	0	4	45	0	0	0	0	WBGene00000845
cup-5	17	9	38	9	29	4	24	25	31	18	45	86	15	10	16	8	44	11	33	5	23	30	30	18	42	91	22	16	2	3	WBGene00000846
cut-1	0	0	1	0	0	1	1	0	0	0	1	0	0	0	0	0	2	0	0	1	0	0	0	0	0	1	0	0	0	1	WBGene00000851
cut-6	24	7	10	4	9	1	8	60	76	31	75	39	3	12	18	8	13	6	15	0	5	61	69	31	79	45	2	12	1	3	WBGene00000853
cux-7	2	0	5	0	3	0	5	10	6	4	10	23	2	1	4	1	3	0	1	0	3	8	10	3	8	31	0	2	0	0	WBGene00000854
cwn-1	2	0	6	1	0	0	2	0	2	4	11	29	0	1	3	0	6	0	4	0	3	0	3	7	9	20	0	0	0	0	WBGene00000857
cwn-2	0	0	0	0	1	1	0	1	3	0	2	20	0	0	0	0	0	0	0	1	0	1	3	0	4	21	0	0	0	0	WBGene00000858
cwp-1	14	0	0	0	0	0	0	0	0	0	1	0	0	0	9	0	0	0	0	0	0	0	0	1	1	0	0	1	0	0	WBGene00000859
cwp-2	2	0	0	0	0	0	0	0	0	0	1	1	0	1	0	0	0	0	0	0	0	0	1	0	1	3	0	0	0	0	WBGene00000860
cwp-3	0	1	1	0	0	0	0	0	0	0	0	0	0	0	0	0	0	0	0	0	0	0	0	0	0	0	0	0	0	0	WBGene00000861
cwp-4	0	0	1	0	1	0	3	1	3	2	5	6	0	1	0	1	4	0	0	0	3	1	1	1	5	8	0	1	0	0	WBGene00000862
cya-1	3	2	15	1	7	1	10	20	48	11	15	41	2	9	2	2	16	5	7	2	8	27	46	9	21	36	2	7	0	0	WBGene00000863
cya-2	1	0	0	0	0	0	2	0	1	1	7	10	0	0	1	0	0	0	0	0	3	0	1	1	3	9	0	0	0	0	WBGene00000864
cyb-1	2	0	2	0	0	0	6	22	37	0	31	136	0	2	2	0	0	0	1	0	5	17	36	0	28	138	1	3	0	0	WBGene00000865
cyb-2.1	0	0	0	1	0	1	1	0	1	0	15	23	0	0	1	0	0	0	0	1	0	1	2	0	16	29	0	1	0	0	WBGene00000866
cyb-2.2	0	1	1	0	0	0	0	0	1	0	25	27	1	0	0	0	0	0	0	0	1	0	1	0	24	23	0	0	0	0	WBGene00000867
cyb-3	2	1	0	1	5	0	10	24	48	2	38	130	0	4	3	1	1	0	4	0	9	30	52	1	30	159	1	8	0	0	WBGene00000868
cyc-1	57	12	121	33	70	13	69	105	150	102	190	826	22	25	55	15	123	36	84	11	68	90	146	96	196	858	18	16	6	4	WBGene00000869
cyd-1	9	1	8	2	1	0	3	39	79	3	9	60	1	9	8	1	9	2	2	0	5	42	82	4	11	61	1	11	1	0	WBGene00000870
cye-1	2	1	0	0	2	0	1	4	9	1	10	68	1	1	3	0	6	0	0	1	3	7	10	0	10	69	1	2	0	0	WBGene00000871
cyk-1	16	8	13	4	12	4	29	28	38	19	22	87	11	12	10	7	21	2	16	6	30	29	39	19	24	92	16	11	3	1	WBGene00000872
cyk-3	41	8	49	23	42	14	45	45	66	43	106	150	27	26	45	4	54	25	37	13	49	36	67	41	97	155	22	31	7	6	WBGene00000874
cyk-4	3	2	7	1	8	0	23	33	53	9	24	184	5	2	5	1	4	0	9	0	27	36	60	12	27	187	3	2	1	2	WBGene00000875
cyl-1	23	6	23	12	26	2	26	33	74	34	74	148	18	7	20	10	34	13	32	4	22	30	83	31	70	152	18	15	5	4	WBGene00000876
cyn-1	8	0	24	5	7	3	4	11	23	14	44	219	2	2	8	0	15	4	7	2	9	9	15	16	39	207	5	3	1	1	WBGene00000877
cyn-2	1	2	1	1	2	1	3	2	8	8	5	8	0	2	2	1	3	2	2	1	6	1	9	5	8	6	0	4	0	0	WBGene00000878
cyn-3	228	78	435	136	356	75	338	469	733	475	971	1678	124	144	222	70	432	144	369	73	342	478	726	448	955	1705	130	158	23	36	WBGene00000879
cyn-4	11	2	18	7	11	2	15	20	29	17	42	70	4	4	8	4	19	5	6	2	16	22	33	15	38	81	8	2	3	1	WBGene00000880
cyn-5	479	83	174	79	208	42	640	872	1265	537	1752	2550	174	262	499	85	159	82	234	44	671	854	1257	542	1773	2578	160	238	44	51	WBGene00000881
cyn-6	424	42	158	45	241	21	505	238	326	245	365	375	427	78	443	60	165	47	246	21	520	247	316	231	369	383	455	84	11	10	WBGene00000882
cyn-7	563	192	1077	354	978	180	885	812	1244	969	2045	3158	488	488	588	181	1096	360	973	177	887	785	1229	982	2019	3154	509	493	130	128	WBGene00000883
cyn-8	5	5	23	8	26	5	16	18	38	10	34	60	10	8	7	4	21	4	21	5	19	17	37	11	31	61	15	4	3	3	WBGene00000884
cyn-9	0	0	0	0	2	0	1	0	3	2	5	10	0	0	0	0	0	0	3	0	2	1	1	0	4	10	0	1	0	0	WBGene00000885
cyn-10	3	0	7	2	7	3	7	11	8	10	53	52	2	4	6	0	6	4	9	1	8	15	13	10	48	45	7	1	0	0	WBGene00000886
cyn-11	3	3	9	2	10	3	16	17	45	18	32	114	3	2	3	4	9	1	10	0	18	22	42	16	35	87	4	3	0	0	WBGene00000887
cyn-12	6	0	8	3	4	0	10	2	6	10	26	73	3	5	6	0	9	1	8	1	9	6	8	6	24	75	3	2	0	1	WBGene00000888
cyn-13	6	4	26	4	25	5	18	15	21	11	37	99	5	4	5	4	15	9	12	4	27	17	29	11	36	92	9	2	1	1	WBGene00000889
sig-7	1	1	1	2	5	0	5	5	12	7	12	37	0	2	1	0	6	1	4	0	9	7	10	5	13	30	2	2	0	0	WBGene00000890
cyn-15	3	1	12	6	9	0	14	17	14	7	26	76	3	7	5	1	4	1	15	2	16	19	18	7	29	71	3	5	1	0	WBGene00000891
cyn-16	0	2	5	0	6	0	6	6	14	4	5	21	2	2	1	0	3	2	8	1	4	5	15	8	8	15	3	2	1	0	WBGene00000892
cyn-17	1	0	3	0	4	0	1	1	3	3	1	256	0	0	3	0	3	0	2	0	1	0	1	3	0	302	0	0	0	0	WBGene00000893
dab-1	46	70	216	78	119	49	99	397	528	216	791	323	61	102	47	67	194	79	133	50	99	397	540	201	776	324	54	99	23	17	WBGene00000894
dac-1	1	0	17	0	2	0	0	0	9	10	26	19	0	0	1	0	13	0	1	0	0	2	11	8	26	19	0	0	0	0	WBGene00000895
dad-1	87	13	91	40	74	8	121	75	119	101	208	559	76	32	78	14	104	43	84	12	121	87	116	104	206	567	82	28	4	1	WBGene00000896
daf-1	3	7	15	7	14	9	14	11	33	14	30	45	8	3	3	7	23	13	11	8	11	16	31	11	37	42	7	6	0	0	WBGene00000897
daf-2	3	3	6	0	5	3	10	4	7	5	7	6	2	0	5	2	3	0	1	4	10	4	9	5	9	9	1	1	0	0	WBGene00000898
daf-3	17	4	20	5	6	7	30	16	15	17	27	44	13	3	15	5	20	4	14	9	28	15	19	14	27	45	15	9	0	1	WBGene00000899
daf-4	17	14	40	8	14	8	11	33	41	14	33	48	4	5	7	10	36	5	8	9	15	33	35	14	36	47	7	8	2	1	WBGene00000900
daf-5	6	10	52	14	12	8	11	16	58	28	37	70	11	13	6	7	55	12	20	11	14	23	54	28	42	61	9	8	3	1	WBGene00000901
daf-6	33	17	26	17	54	9	17	64	132	32	132	75	13	50	30	13	22	15	57	11	16	65	131	37	115	77	14	50	7	9	WBGene00000902
daf-7	1	0	0	0	0	0	1	6	3	0	3	52	0	1	1	0	0	0	0	0	1	3	1	0	6	45	1	0	0	0	WBGene00000903
daf-8	0	0	0	0	0	0	1	0	1	2	2	3	0	1	1	0	0	0	1	0	1	0	1	2	2	3	0	1	0	0	WBGene00000904
daf-9	1	11	39	6	19	2	2	56	47	17	53	39	9	21	4	7	33	7	26	3	5	48	55	18	56	37	12	22	3	1	WBGene00000905
daf-10	1	2	1	0	2	0	6	1	3	2	3	0	2	1	1	1	3	0	2	0	2	0	4	2	4	3	1	1	0	0	WBGene00000906
daf-11	0	2	4	2	3	0	1	2	5	2	5	5	1	3	1	3	3	1	1	1	0	2	3	2	2	6	1	1	0	0	WBGene00000907
daf-12	6	11	86	38	49	37	14	31	52	55	72	83	7	14	3	13	84	47	40	35	11	27	51	50	76	76	6	17	2	2	WBGene00000908
daf-14	29	16	39	10	28	12	27	51	64	16	96	68	16	31	26	20	39	12	27	11	36	50	67	15	99	66	13	30	7	1	WBGene00000910
daf-15	11	8	44	14	37	9	22	37	65	41	51	179	7	15	9	8	54	13	35	8	19	33	59	44	52	185	9	15	9	5	WBGene00000911
daf-16	26	42	181	68	91	40	57	134	178	81	199	265	33	57	31	41	188	72	89	46	58	138	167	92	195	262	31	59	9	7	WBGene00000912
daf-18	6	4	27	6	16	2	14	11	36	6	59	75	6	11	8	3	21	8	19	5	13	16	35	5	66	82	3	11	3	2	WBGene00000913
daf-19	12	13	38	14	19	15	31	23	25	20	53	60	8	19	14	15	35	12	22	15	37	25	28	20	53	53	12	17	0	1	WBGene00000914
daf-21	891	75	245	154	286	58	1399	639	1072	471	1635	3268	268	387	863	82	232	132	286	64	1437	660	1105	494	1693	3282	263	369	185	174	WBGene00000915
daf-25	6	0	2	3	4	2	9	13	9	3	6	35	2	2	6	0	3	2	2	1	9	12	7	5	8	32	4	2	1	1	WBGene00000917
daf-28	1	0	0	0	0	0	0	0	0	0	6	8	0	0	1	0	0	0	0	0	1	0	0	0	2	10	0	0	0	0	WBGene00000920
daf-31	25	11	78	17	56	7	73	60	119	64	146	342	37	37	29	13	80	22	63	7	72	65	121	66	147	347	39	41	11	9	WBGene00000923
dao-2	1864	127	481	173	1290	75	1667	819	1418	1207	1807	1309	1506	587	1858	146	527	199	1342	75	1640	828	1415	1251	1872	1360	1535	586	77	93	WBGene00000928
dao-3	10	1	33	6	25	2	20	59	76	38	101	100	10	11	11	2	29	2	19	2	21	59	90	34	104	111	9	7	3	0	WBGene00000929
dao-4	0	0	0	0	0	0	3	1	13	1	14	11	0	0	1	0	0	0	2	0	2	1	11	1	10	13	0	0	0	0	WBGene00000930
dao-5	21	6	115	16	71	14	32	55	110	72	126	683	14	14	23	10	121	23	57	21	42	52	112	69	143	680	17	17	9	8	WBGene00000931
dao-6	0	0	1	0	0	0	0	1	0	0	0	4	0	0	0	0	0	0	0	0	0	0	0	0	2	5	1	0	0	0	WBGene00000932
dap-3	3	1	4	1	4	0	4	8	11	8	14	97	1	1	4	1	8	0	2	0	6	6	18	4	16	103	1	1	0	0	WBGene00000933
dat-1	2	0	0	0	1	0	5	0	2	1	2	8	2	0	2	0	0	0	0	0	4	0	2	2	2	5	2	0	0	0	WBGene00000934
daz-1	1	0	1	0	3	0	0	1	2	2	9	132	1	0	0	0	1	1	2	0	2	0	3	0	4	141	0	0	0	0	WBGene00000935
dbl-1	12	3	16	4	4	1	22	60	79	2	20	43	7	8	8	3	20	6	4	2	21	55	81	3	17	44	6	10	0	1	WBGene00000936
dbr-1	2	2	8	3	4	4	10	15	15	18	22	56	0	1	1	0	10	1	9	2	12	18	13	13	21	53	0	2	0	0	WBGene00000937
dcp-66	33	14	62	15	42	5	58	68	128	43	71	133	28	33	28	19	62	8	48	2	56	68	119	53	57	135	30	28	2	4	WBGene00000938
dcr-1	14	1	11	5	9	3	24	25	51	18	45	90	9	5	8	3	17	6	12	6	29	27	53	24	44	75	6	6	5	2	WBGene00000939
dcs-1	9	6	8	9	11	4	17	9	14	19	34	75	11	5	13	5	12	5	9	3	14	11	17	18	34	69	15	3	1	0	WBGene00000940
ddp-1	22	3	33	11	24	2	34	39	71	62	107	402	4	8	29	5	47	6	21	2	26	39	66	56	130	375	10	6	2	2	WBGene00000941
deb-1	52	11	58	17	43	5	38	21	71	34	84	339	35	12	39	8	61	12	48	5	43	26	69	33	76	345	32	9	5	7	WBGene00000942
deg-1	1	0	7	0	3	1	5	3	12	16	32	22	0	1	3	0	4	1	4	0	7	2	16	18	32	18	2	0	0	0	WBGene00000950
deg-3	0	1	36	0	10	0	4	4	28	16	44	22	3	0	0	1	37	0	10	0	3	3	33	14	44	20	3	0	1	1	WBGene00000951
del-1	3	0	11	0	4	0	2	2	10	8	16	5	0	1	3	1	9	0	5	0	2	1	12	8	16	7	0	0	0	0	WBGene00000952
del-2	3	5	12	9	6	2	4	23	13	8	20	17	7	7	6	5	11	7	7	3	6	24	8	9	24	26	7	5	0	5	WBGene00000953
des-2	3	0	61	0	18	0	3	10	37	32	56	38	2	2	2	0	56	1	16	0	5	11	45	38	59	37	1	3	1	0	WBGene00000955
dgk-1	1	1	3	1	3	0	2	2	5	1	6	3	0	2	1	1	3	1	4	0	3	2	4	1	9	3	0	1	0	0	WBGene00000958
dgk-2	90	50	182	98	188	33	91	169	298	152	275	223	75	100	80	39	167	88	214	30	91	182	290	141	265	229	88	95	17	15	WBGene00000959
dgk-3	1	0	0	0	0	0	1	2	5	0	0	0	0	0	1	0	0	0	0	0	1	1	4	1	1	0	2	0	0	1	WBGene00000960
dgn-1	83	75	182	103	128	82	203	145	226	119	250	208	199	95	82	72	190	107	137	83	197	140	217	125	249	194	215	106	15	19	WBGene00000961
dhc-1	94	36	192	95	197	52	197	171	328	166	343	606	99	129	93	35	216	85	178	52	185	166	341	170	336	604	110	112	25	25	WBGene00000962
dhp-1	1	1	8	0	3	0	1	4	7	6	9	64	2	1	0	0	8	1	3	0	2	4	5	7	6	58	1	1	1	1	WBGene00000963
dhp-2	3	1	11	0	4	0	1	2	6	4	6	55	0	0	1	0	6	0	3	0	0	1	5	4	8	65	0	0	0	0	WBGene00000964
dhs-1	10	6	34	13	23	3	18	20	41	26	63	117	16	8	12	8	31	11	27	4	15	19	47	24	65	119	14	8	3	4	WBGene00000965
dhs-2	2	0	0	0	0	0	3	2	1	2	4	22	0	2	4	0	0	0	1	0	4	1	2	2	2	28	0	0	0	0	WBGene00000966
dhs-3	2	0	1	0	0	0	0	1	0	1	4	145	0	0	9	0	2	0	0	0	1	1	0	1	2	130	0	0	0	0	WBGene00000967
dhs-4	54	9	8	0	2	1	106	52	43	15	34	18	31	10	55	9	10	1	4	2	94	51	48	9	30	28	32	13	4	2	WBGene00000968
dhs-5	231	75	193	68	93	48	267	195	166	103	435	226	223	107	221	76	209	72	98	40	245	197	171	109	425	222	214	102	18	26	WBGene00000969
dhs-6	9	3	13	7	11	2	7	14	18	14	42	49	11	4	9	6	13	3	12	0	11	14	22	11	43	44	6	2	1	1	WBGene00000970
dhs-7	0	0	1	0	0	0	0	1	2	1	2	11	2	0	0	0	0	0	1	0	0	1	1	0	1	13	0	0	0	0	WBGene00000971
dhs-8	0	1	3	1	0	1	1	2	2	2	5	0	0	0	0	2	2	1	0	1	1	2	3	3	5	0	0	1	1	0	WBGene00000972
dhs-9	8	5	18	5	11	4	5	29	45	23	145	121	9	6	9	4	25	14	12	1	9	34	39	17	128	107	10	6	1	3	WBGene00000973
dhs-11	0	0	2	0	0	0	0	1	0	0	0	30	0	0	0	0	0	1	0	0	1	2	0	0	2	29	0	0	0	0	WBGene00000974
dhs-12	2	2	12	0	6	1	9	9	15	17	34	190	1	0	7	1	6	4	7	0	6	13	8	15	24	182	2	1	1	1	WBGene00000975
dhs-13	15	9	123	27	65	7	41	60	72	60	99	249	13	31	17	12	118	32	73	10	40	60	65	67	108	225	15	33	3	4	WBGene00000976
dhs-14	0	0	1	0	0	0	0	0	2	0	0	38	0	0	0	0	0	0	0	0	0	0	0	0	1	45	0	0	0	0	WBGene00000977
dhs-15	1	0	1	1	0	0	1	0	0	0	2	0	0	0	2	0	0	1	0	0	1	0	0	0	1	1	0	0	0	0	WBGene00000978
dhs-16	3	23	23	16	87	8	15	53	100	54	46	96	5	66	2	18	23	20	91	11	18	52	111	58	54	89	5	67	3	4	WBGene00000979
dhs-17	2	0	11	0	7	0	2	2	13	11	23	23	0	1	2	0	7	0	4	0	4	2	12	14	21	17	0	0	0	1	WBGene00000980
dhs-18	8	1	2	0	2	0	0	1	6	1	16	53	5	2	3	0	4	0	3	0	0	2	6	1	17	54	7	2	0	1	WBGene00000981
dhs-19	12	46	54	39	34	28	28	117	104	119	90	75	26	56	21	42	50	38	29	25	23	127	132	106	101	83	27	35	1	5	WBGene00000982
dhs-20	4	1	7	1	2	0	1	5	10	1	18	33	0	0	3	0	3	1	0	0	1	5	13	3	21	45	0	0	1	0	WBGene00000983
dhs-21	2	3	15	1	4	1	8	19	23	11	39	62	1	0	4	3	12	2	6	0	2	16	28	10	35	69	1	0	0	1	WBGene00000984
dhs-22	28	6	45	14	23	18	51	50	94	41	124	190	16	20	25	9	38	22	19	20	50	48	89	49	113	204	19	17	3	2	WBGene00000985
dhs-23	1	1	8	0	0	0	0	1	2	3	1	14	0	1	0	1	2	2	2	0	0	0	2	0	4	12	0	0	0	0	WBGene00000986
dhs-24	0	1	6	2	4	1	0	4	8	4	8	44	2	2	2	0	5	1	1	2	2	3	7	1	7	33	1	2	1	0	WBGene00000987
dhs-25	5	8	21	6	12	4	12	36	45	32	89	122	1	7	6	4	28	6	13	4	13	36	46	33	91	118	3	6	1	4	WBGene00000988
dhs-26	1	0	1	0	0	0	0	0	2	3	0	1	0	0	0	0	0	0	0	0	0	0	4	1	2	1	0	0	0	0	WBGene00000989
dhs-27	48	23	85	47	113	36	115	91	109	113	156	132	51	57	48	26	89	47	99	41	117	89	121	109	173	149	47	51	4	9	WBGene00000990
dhs-28	27	14	10	9	7	3	17	74	75	31	96	354	9	5	14	4	10	6	6	2	19	52	86	24	93	353	11	4	2	2	WBGene00000991
dhs-29	72	16	60	25	64	17	113	108	125	69	122	129	52	43	64	16	61	25	91	11	119	97	118	67	119	121	56	41	5	4	WBGene00000992
dhs-30	0	0	6	1	5	3	0	5	4	6	9	46	0	2	1	0	7	2	3	1	1	7	3	5	8	50	0	1	0	1	WBGene00000993
dic-1	6	2	16	6	12	3	15	13	22	12	18	48	6	5	9	1	19	3	17	1	10	13	18	13	20	41	5	5	2	1	WBGene00000994
die-1	6	19	58	28	77	17	17	110	211	75	121	125	0	45	10	18	69	40	70	12	16	118	196	72	130	144	2	53	4	7	WBGene00000995
dif-1	53	16	88	24	93	15	45	59	142	70	164	471	38	31	55	15	81	33	85	16	51	64	136	81	170	484	47	32	7	7	WBGene00000996
dig-1	29	1	77	0	13	2	30	24	78	22	90	287	1	2	31	2	78	2	11	0	26	27	82	27	86	285	2	3	3	1	WBGene00000998
dim-1	133	8	316	16	121	8	105	51	161	120	263	1442	16	16	134	9	291	17	104	9	89	50	157	102	253	1452	24	18	5	10	WBGene00001000
dis-3	7	1	23	4	18	3	16	18	24	16	28	119	10	2	6	2	15	3	18	6	18	22	23	17	29	124	8	2	1	2	WBGene00001001
div-1	3	0	1	0	3	1	8	23	22	4	10	79	1	2	2	0	6	1	3	0	6	19	28	5	9	87	1	0	1	0	WBGene00001002
dlc-1	162	65	496	97	342	65	312	254	471	319	714	1513	182	146	150	70	497	97	328	60	319	247	481	307	722	1506	156	154	30	43	WBGene00001005
dlg-1	95	73	197	100	136	92	171	227	289	122	318	163	138	123	96	72	212	88	143	101	168	233	293	112	336	158	131	125	24	25	WBGene00001006
dli-1	24	17	63	22	37	14	75	74	114	78	125	283	35	16	26	13	62	18	64	14	79	76	130	65	118	259	32	21	6	6	WBGene00001007
dlk-1	15	15	85	29	55	26	40	45	92	40	106	116	29	42	13	19	85	24	50	27	40	45	112	36	93	110	25	50	9	10	WBGene00001008
dna-2	3	0	1	0	1	0	3	9	21	3	4	72	0	0	3	0	2	0	1	0	2	8	18	4	5	80	0	2	0	0	WBGene00001016
dnc-1	13	10	23	15	35	16	32	39	69	43	68	159	12	17	15	11	33	13	27	12	36	42	70	43	72	147	11	16	1	3	WBGene00001017
dnc-2	10	2	9	2	10	1	29	20	41	19	61	88	5	2	10	4	11	4	10	5	29	23	36	23	61	97	4	4	2	0	WBGene00001018
dnj-1	25	8	35	12	42	17	58	45	79	48	108	171	28	28	29	13	43	15	42	14	64	47	75	46	120	180	29	27	6	4	WBGene00001019
dnj-2	43	6	26	10	20	9	50	40	63	43	64	163	19	13	40	4	37	10	22	5	50	42	65	32	67	158	23	9	3	2	WBGene00001020
dnj-3	1	0	2	0	4	0	4	3	4	5	7	20	0	2	1	0	1	0	4	1	2	2	3	4	6	25	1	0	0	0	WBGene00001021
dnj-4	10	1	5	2	4	6	1	5	15	4	20	45	5	1	8	4	4	2	2	6	2	4	12	5	20	36	4	0	0	0	WBGene00001022
dnj-5	23	9	42	14	20	10	31	31	78	26	105	170	17	18	21	6	46	9	23	4	30	29	71	27	108	178	16	14	2	2	WBGene00001023
dnj-7	30	9	43	10	23	8	46	28	61	29	103	219	11	18	30	13	34	7	25	4	42	24	57	31	109	220	21	14	3	2	WBGene00001025
dnj-8	13	8	43	11	23	3	15	14	25	14	18	78	5	8	10	2	34	9	23	7	18	20	30	19	21	65	14	8	1	3	WBGene00001026
dnj-9	6	5	13	1	8	6	10	15	21	15	32	106	2	9	7	2	17	3	12	3	10	16	25	13	31	112	5	6	2	2	WBGene00001027
dnj-10	9	3	30	4	25	2	11	21	32	14	38	151	3	7	10	4	30	4	24	3	11	18	29	21	43	148	4	5	0	1	WBGene00001028
dnj-11	11	4	60	15	25	12	34	43	68	43	69	269	16	17	18	3	59	27	37	6	27	48	71	48	72	267	12	14	4	3	WBGene00001029
dnj-12	107	32	135	56	106	30	205	129	233	107	452	811	90	135	113	26	133	63	107	31	204	131	237	105	445	837	97	151	49	44	WBGene00001030
dnj-13	115	34	79	35	77	16	213	125	146	73	371	842	91	62	113	34	74	39	77	20	217	120	134	79	382	825	88	68	12	14	WBGene00001031
dnj-14	11	14	54	19	42	4	32	47	64	38	65	99	22	25	16	14	50	19	42	7	29	52	70	44	55	114	27	23	3	7	WBGene00001032
dnj-15	8	1	15	2	6	4	7	10	10	9	21	64	10	5	6	1	10	4	11	2	8	10	13	9	21	56	6	6	0	0	WBGene00001033
dnj-16	6	4	37	9	15	4	15	18	36	15	72	84	10	11	9	2	29	6	18	9	12	24	32	21	68	99	8	10	2	4	WBGene00001034
dnj-17	11	2	14	2	5	1	16	12	32	13	25	68	3	3	6	1	13	2	4	1	16	13	37	16	18	81	1	4	2	0	WBGene00001035
dnj-18	3	0	6	3	3	0	1	6	9	6	11	32	1	3	3	0	6	0	3	1	1	4	5	5	11	33	2	1	0	1	WBGene00001036
dnj-19	94	34	187	64	139	35	224	109	225	111	375	689	96	140	88	37	187	74	157	38	208	91	230	120	365	684	112	147	33	33	WBGene00001037
dnj-20	114	41	280	69	206	49	187	267	430	290	504	640	91	97	105	43	266	65	203	46	170	259	433	281	494	640	106	94	13	17	WBGene00001038
dnj-21	3	3	18	8	7	2	5	13	19	17	31	79	3	3	1	0	15	3	7	5	5	15	22	20	26	95	3	3	2	0	WBGene00001039
dnj-22	2	0	3	1	2	2	7	10	15	12	23	47	3	3	2	3	1	1	5	2	7	10	14	8	23	55	2	3	1	1	WBGene00001040
dnj-23	15	11	60	18	25	15	26	36	74	22	90	119	26	25	13	12	61	16	29	17	27	31	76	22	86	117	28	28	4	7	WBGene00001041
dnj-24	7	4	2	1	2	0	2	5	12	0	10	6	1	6	8	3	1	1	2	0	3	7	12	1	9	6	2	7	0	0	WBGene00001042
dnj-25	17	9	80	32	65	26	21	70	105	59	134	122	13	38	15	11	85	44	87	24	23	76	103	66	127	127	14	35	10	8	WBGene00001043
dnj-26	0	0	1	0	2	0	1	1	3	0	1	8	0	3	0	0	1	0	2	0	2	1	4	1	0	6	0	0	0	0	WBGene00001044
dnj-27	98	6	15	7	24	3	136	21	45	21	58	111	79	12	88	7	10	11	26	9	123	18	54	19	73	121	56	14	3	5	WBGene00001045
dnj-28	1	0	0	0	1	1	4	0	1	3	9	16	0	0	2	0	0	0	0	0	3	0	1	2	16	24	0	1	1	1	WBGene00001046
dnj-29	88	28	160	70	196	37	121	119	237	127	243	505	66	56	87	25	140	64	167	30	111	130	250	128	234	495	69	52	23	20	WBGene00001047
dnj-30	14	4	29	11	23	4	28	28	33	15	36	138	8	4	10	2	22	7	19	4	32	26	39	15	41	127	12	7	2	1	WBGene00001048
dog-1	1	2	6	0	7	0	7	21	16	2	15	111	2	5	2	1	6	1	7	0	7	18	17	3	15	108	1	2	0	0	WBGene00001049
dom-3	2	0	4	0	3	0	1	5	5	2	6	26	1	4	0	2	2	2	0	1	1	3	7	5	3	17	4	2	0	0	WBGene00001050
cks-1	6	1	23	1	14	1	12	30	46	6	36	135	7	4	4	2	18	2	14	0	15	29	34	5	30	136	6	6	0	0	WBGene00001051
dop-1	2	3	19	2	2	4	1	4	19	11	5	16	2	4	0	2	17	2	9	6	1	4	17	12	9	22	4	3	0	0	WBGene00001052
dop-2	3	1	21	1	5	0	1	1	8	9	16	12	0	0	3	1	17	2	5	0	2	2	8	14	13	10	0	0	0	0	WBGene00001053
dpf-1	0	0	0	0	1	0	2	1	4	2	4	19	0	0	3	0	2	0	1	0	2	2	4	2	5	14	0	0	0	0	WBGene00001054
dpf-2	38	56	133	67	35	48	129	114	91	55	217	124	137	62	36	70	137	75	38	55	99	112	99	54	235	124	150	66	9	9	WBGene00001055
dpf-3	29	19	81	30	73	21	27	56	70	49	100	238	49	26	26	16	77	27	68	18	28	50	74	55	112	220	45	29	3	4	WBGene00001056
dpf-4	2	4	6	1	8	1	11	15	13	5	18	107	7	2	4	1	8	2	4	1	12	12	14	5	27	106	5	1	0	0	WBGene00001057
dpf-5	34	21	80	50	68	29	73	79	135	77	173	307	42	37	35	22	87	52	74	32	70	80	136	70	172	307	33	48	7	6	WBGene00001058
dpf-6	0	0	3	0	0	0	0	1	2	0	1	187	1	0	1	0	0	0	0	0	0	1	3	0	1	169	0	0	0	0	WBGene00001059
dpf-7	1	3	16	6	6	3	7	10	20	9	17	40	4	5	3	3	11	7	12	2	6	9	16	8	14	44	5	4	0	1	WBGene00001060
dpl-1	5	3	19	5	16	2	11	22	41	10	25	92	7	2	6	3	18	8	17	2	14	19	39	8	20	92	5	3	0	2	WBGene00001061
dpr-1	0	0	0	0	0	0	1	0	1	0	0	0	0	0	0	0	0	0	0	0	0	0	1	0	0	0	0	0	0	0	WBGene00001062
dpy-1	2	1	1	0	0	0	1	4	7	3	4	1	0	0	4	0	0	2	0	0	2	3	4	3	4	2	1	1	0	0	WBGene00001063
dpy-2	301	6	83	16	299	5	165	152	352	202	413	120	50	37	307	8	92	14	324	10	157	156	357	214	421	115	57	35	7	7	WBGene00001064
dpy-3	255	2	42	5	126	2	183	83	172	81	220	35	79	11	255	1	44	10	134	3	197	77	176	86	233	29	91	16	0	5	WBGene00001065
dpy-4	453	194	1189	314	1095	104	83	1989	3032	2126	2926	3751	26	402	441	213	1138	283	1124	104	76	1974	3019	2137	2961	3749	32	381	93	85	WBGene00001066
dpy-5	411	222	1185	323	1182	100	39	1680	2613	1750	2631	3643	25	351	410	222	1132	282	1227	93	36	1675	2597	1758	2588	3611	25	382	69	63	WBGene00001067
dpy-6	318	54	375	103	425	41	785	100	133	279	162	272	793	132	339	60	379	113	438	45	769	112	123	281	158	269	787	130	45	46	WBGene00001068
dpy-7	207	28	229	66	648	32	65	216	450	272	452	253	46	99	207	25	231	71	669	33	64	209	430	278	457	241	46	104	15	13	WBGene00001069
dpy-8	137	1	53	6	156	7	24	108	248	164	303	82	4	19	139	3	61	8	150	4	37	114	239	164	279	95	7	16	5	3	WBGene00001070
dpy-9	93	8	53	13	242	9	29	116	229	158	210	112	4	37	83	5	65	20	277	7	26	120	221	162	204	123	7	46	5	4	WBGene00001071
dpy-10	192	6	108	22	304	9	130	134	264	160	259	84	99	38	205	8	101	15	324	9	146	129	249	157	246	94	102	51	13	11	WBGene00001072
dpy-11	461	86	407	190	786	68	539	518	977	515	927	1587	416	305	488	92	428	205	793	73	545	535	964	534	899	1617	400	314	62	63	WBGene00001073
dpy-13	491	284	1341	393	1288	181	94	2164	3016	2265	3092	3762	32	555	485	287	1341	403	1322	162	87	2176	3049	2286	3089	3782	44	542	119	97	WBGene00001074
dpy-14	0	0	0	0	0	0	0	0	0	0	0	1	0	0	0	0	0	0	0	0	0	0	0	0	0	2	0	1	0	0	WBGene00001075
dpy-17	1	0	2	0	0	0	5	0	4	4	5	6	0	0	0	0	4	0	1	0	6	0	3	6	5	7	0	0	0	0	WBGene00001076
dpy-18	287	55	127	107	172	65	316	312	452	236	869	687	124	144	294	58	103	116	161	68	331	296	448	255	835	706	110	139	43	46	WBGene00001077
dpy-19	20	3	2	1	4	1	30	29	40	21	51	43	6	1	16	3	4	2	3	2	28	25	36	19	47	31	3	4	0	1	WBGene00001078
dpy-20	1	0	0	2	10	0	2	4	7	6	5	5	0	1	1	1	0	1	11	0	0	5	4	3	6	4	0	2	0	0	WBGene00001079
dpy-21	24	11	72	24	29	11	42	54	96	30	50	95	19	22	20	15	68	22	39	9	44	57	92	29	64	117	19	23	3	4	WBGene00001080
dpy-22	31	30	97	25	71	21	71	118	227	69	138	195	38	39	30	28	100	25	65	26	78	121	229	81	143	213	32	25	9	4	WBGene00001081
dpy-23	17	4	24	6	19	5	30	49	65	26	62	111	10	13	21	5	27	12	14	5	26	40	73	25	58	109	10	11	0	1	WBGene00001082
dpy-26	13	0	11	4	11	4	20	35	39	14	33	97	5	8	10	2	10	2	10	3	23	34	39	15	42	93	7	6	0	1	WBGene00001085
dpy-27	32	9	32	11	28	19	50	35	63	24	52	165	18	22	27	9	34	15	29	15	52	30	50	19	51	148	14	17	3	1	WBGene00001086
dpy-28	9	2	23	4	10	3	13	20	27	11	41	60	11	1	7	3	27	5	14	1	16	25	29	6	41	55	7	5	1	2	WBGene00001087
dpy-30	86	31	221	59	172	33	205	205	328	178	353	804	76	67	87	34	222	67	159	33	212	233	315	186	349	823	72	60	21	19	WBGene00001088
dre-1	120	38	206	64	296	47	229	236	433	209	318	417	120	116	119	34	197	66	304	45	222	238	433	223	320	407	113	114	12	14	WBGene00001089
drh-1	10	2	16	1	8	1	19	19	26	11	39	101	2	2	9	3	7	4	4	1	17	19	28	9	38	102	3	4	0	1	WBGene00001090
drh-2	0	1	6	1	3	2	3	10	9	5	7	15	2	3	2	3	5	1	3	1	5	4	6	3	9	20	2	1	0	0	WBGene00001091
dro-1	0	0	0	0	0	0	0	1	0	0	0	0	0	0	0	0	0	0	1	0	0	0	1	0	0	1	0	0	0	0	WBGene00001092
drp-1	12	11	61	14	41	12	33	28	49	34	95	177	25	17	15	7	60	11	33	7	32	30	58	35	84	164	27	22	13	9	WBGene00001093
dars-1	61	32	263	83	186	46	138	153	231	189	362	860	90	84	68	26	245	83	173	56	131	143	227	188	349	842	91	81	16	23	WBGene00001094
dars-2	6	0	2	0	3	0	1	3	5	2	7	24	0	1	4	1	3	0	4	0	0	4	5	2	6	24	0	1	0	0	WBGene00001095
dsc-1	3	0	0	0	0	0	0	0	0	0	0	1	0	0	2	0	0	0	0	0	1	0	0	0	0	0	0	0	0	0	WBGene00001096
dsc-4	34	1	0	3	0	0	37	2	3	0	12	239	5	0	32	0	0	2	0	0	39	2	4	1	14	272	9	0	0	0	WBGene00001099
dsh-1	32	3	58	8	30	3	21	18	56	17	54	115	5	16	42	5	60	11	32	6	28	19	50	18	61	113	5	12	1	4	WBGene00001101
dsh-2	13	10	11	5	3	7	25	24	37	8	29	68	12	7	10	9	11	5	1	6	30	34	37	10	28	79	14	4	2	0	WBGene00001102
dsl-1	0	0	0	0	1	0	0	3	1	0	3	1	0	0	1	0	0	0	1	0	0	1	1	0	2	0	0	0	0	0	WBGene00001103
dsl-2	2	0	0	0	0	0	1	1	0	2	2	1	0	1	2	0	0	0	0	0	2	2	0	2	2	1	0	1	0	0	WBGene00001104
dsl-3	0	0	0	0	2	0	1	1	1	1	3	3	0	0	0	0	1	0	2	0	1	0	1	0	6	4	0	0	0	0	WBGene00001105
dsl-4	1	0	0	0	0	0	1	1	1	1	7	0	0	0	0	0	0	0	0	0	0	0	0	1	6	0	0	0	0	0	WBGene00001106
dsl-5	0	0	0	0	0	0	4	0	2	1	3	1	0	0	0	0	0	1	0	0	2	0	2	0	4	1	0	0	0	0	WBGene00001107
dsl-6	0	0	0	0	0	0	0	0	0	0	0	0	0	0	0	0	0	0	0	0	0	0	1	0	0	0	0	0	0	0	WBGene00001108
dsl-7	1	0	8	1	0	3	1	6	8	5	16	8	6	4	1	5	5	3	0	3	0	8	11	5	18	7	1	5	0	0	WBGene00001109
duo-1	0	0	5	1	1	0	5	8	14	3	9	31	2	1	1	0	7	1	1	0	4	10	13	4	6	36	1	1	0	0	WBGene00001110
duo-2	0	0	0	1	0	0	0	3	1	0	5	0	0	0	0	0	1	0	0	0	0	3	0	0	3	0	0	0	0	0	WBGene00001111
duo-3	9	1	14	2	9	4	21	16	26	17	34	79	7	4	12	4	14	1	11	4	20	16	20	12	41	85	5	6	1	1	WBGene00001112
dur-1	8	0	33	2	2	0	4	8	20	17	35	257	0	1	8	0	22	3	7	1	3	10	11	14	43	255	0	0	1	0	WBGene00001113
dyb-1	6	1	16	2	8	1	4	6	11	9	25	49	1	1	7	3	15	2	7	1	5	8	11	13	19	45	2	2	0	0	WBGene00001115
dyc-1	12	1	34	1	13	1	6	5	17	22	28	64	3	2	11	2	40	1	15	0	4	3	16	17	27	70	0	0	0	1	WBGene00001116
dyf-1	3	0	3	0	1	0	6	4	2	2	6	8	0	1	5	0	4	1	2	1	5	2	0	2	6	9	0	0	0	0	WBGene00001117
dyf-2	4	4	2	0	2	1	12	4	5	5	10	12	1	1	4	2	1	0	5	0	13	3	5	5	12	11	0	0	0	0	WBGene00001118
dyf-3	4	0	0	0	1	0	1	2	0	2	3	11	0	0	2	0	1	0	0	0	3	1	1	3	1	1	0	0	0	0	WBGene00001119
dyf-5	8	0	6	0	6	0	11	4	8	5	10	8	4	2	7	0	6	0	8	0	11	2	6	6	13	10	4	2	1	1	WBGene00001121
dyf-6	2	0	3	0	0	0	2	0	2	0	2	8	0	0	3	0	4	1	0	0	1	0	2	0	2	9	0	0	0	0	WBGene00001122
dyf-7	10	1	3	0	0	1	14	1	3	0	3	2	0	0	10	1	2	1	1	0	18	0	2	1	5	2	1	1	1	0	WBGene00001123
dyf-11	2	0	2	0	3	0	7	1	3	3	3	11	1	0	4	0	5	0	4	0	3	1	3	2	1	11	0	0	0	0	WBGene00001127
dyf-13	0	0	1	0	0	0	2	2	1	3	7	5	0	0	0	1	0	0	0	0	2	1	0	3	5	7	0	0	0	0	WBGene00001129
dyn-1	21	20	55	31	46	17	53	69	114	43	158	194	18	28	30	9	49	19	48	28	55	82	98	45	129	196	18	29	0	3	WBGene00001130
dys-1	31	12	34	23	21	16	46	43	49	21	58	117	29	23	36	8	43	23	33	17	44	36	58	26	77	115	32	19	3	1	WBGene00001131
alp-1	15	2	31	4	11	2	11	10	42	20	71	327	3	3	15	1	24	1	7	3	10	12	43	20	64	331	1	2	1	2	WBGene00001132
eat-2	1	0	0	1	1	0	1	1	2	0	1	0	0	1	0	0	0	0	0	0	0	1	3	0	2	0	0	1	0	0	WBGene00001133
eat-3	11	6	29	15	9	4	13	19	31	18	62	148	10	10	11	6	32	11	13	4	13	21	27	18	59	120	10	8	4	5	WBGene00001134
eat-4	2	0	10	0	0	0	2	1	9	4	5	7	0	1	3	0	6	1	1	1	2	0	12	6	7	8	0	0	0	0	WBGene00001135
eat-5	0	0	0	1	0	0	1	0	2	0	0	5	0	0	0	0	1	1	0	0	1	2	2	0	1	2	0	0	0	0	WBGene00001136
eat-6	61	59	241	70	156	46	119	127	179	187	405	714	79	71	68	52	230	64	159	42	122	131	183	182	391	731	74	62	16	20	WBGene00001137
eat-16	21	1	32	2	17	2	44	42	96	45	72	151	4	5	20	2	37	6	15	3	47	42	86	41	69	160	8	5	2	0	WBGene00001145
eat-18	0	0	0	0	0	0	0	0	0	0	0	0	0	0	0	0	0	0	0	0	0	0	0	0	0	0	0	0	0	0	WBGene00001147
eat-20	25	4	19	7	17	3	36	56	68	23	55	93	11	7	24	5	16	10	6	2	39	54	68	25	60	87	10	8	1	4	WBGene00001148
bcat-1	30	26	244	69	135	58	39	166	294	204	421	781	36	92	26	30	252	56	149	65	43	184	277	188	437	796	42	118	40	43	WBGene00001149
ech-1	3	0	2	0	1	0	0	2	1	2	3	22	0	0	6	0	3	0	1	0	1	2	1	2	4	24	0	0	0	0	WBGene00001150
ech-2	11	4	20	7	21	4	11	16	23	19	46	187	5	11	11	3	24	7	25	6	8	22	22	24	49	188	6	9	0	0	WBGene00001151
ech-3	4	5	14	5	9	2	6	11	12	6	21	50	4	6	2	3	13	3	12	7	5	11	17	6	20	42	6	10	1	1	WBGene00001152
ech-4	39	9	37	19	38	14	29	70	76	57	168	308	15	16	33	11	39	22	41	13	33	68	86	56	167	280	12	11	9	5	WBGene00001153
ech-5	6	1	4	1	2	2	6	6	16	17	9	59	1	2	3	0	3	3	2	1	5	8	14	11	8	71	0	0	0	0	WBGene00001154
ech-6	75	105	674	221	458	198	72	540	809	605	988	1105	108	149	74	110	652	235	481	181	73	541	812	597	983	1068	121	133	34	41	WBGene00001155
ech-7	23	0	2	0	1	0	3	0	1	1	4	226	0	0	19	0	0	0	0	0	0	0	1	0	5	221	0	0	0	0	WBGene00001156
ech-8	3	3	29	11	18	1	5	31	48	16	73	42	11	7	5	8	26	6	19	2	6	36	48	20	71	48	8	6	2	1	WBGene00001157
ech-9	1	0	0	0	0	0	2	1	1	0	3	22	0	0	1	0	0	0	0	0	1	1	2	0	2	23	0	0	0	0	WBGene00001158
eff-1	352	59	87	50	94	30	646	118	137	90	159	126	642	79	362	54	77	47	95	31	671	110	141	86	176	122	642	73	20	17	WBGene00001159
efk-1	15	1	15	3	4	2	9	14	18	15	47	124	3	3	14	2	26	8	7	4	9	11	23	16	37	115	2	3	0	1	WBGene00001160
efl-1	2	1	4	0	1	1	3	6	9	2	7	24	3	0	1	0	5	1	2	0	4	3	9	3	9	24	1	1	2	0	WBGene00001161
efl-2	2	0	0	1	0	0	7	0	0	4	3	1	1	0	3	2	3	1	1	0	5	0	1	2	6	2	2	1	0	0	WBGene00001162
efn-2	142	124	508	210	297	146	266	427	509	266	612	298	289	244	125	136	520	208	294	163	245	430	506	275	591	287	280	231	45	39	WBGene00001163
efn-3	1	0	0	0	0	0	0	1	0	1	1	1	1	0	1	0	0	0	0	0	0	0	0	0	2	0	0	0	0	0	WBGene00001164
efn-4	6	0	10	2	7	1	6	3	14	0	5	20	2	2	10	1	9	1	3	1	5	4	14	2	9	16	1	3	0	1	WBGene00001165
eftu-2	11	5	13	6	45	2	45	71	111	51	79	353	11	11	18	5	31	6	43	3	59	74	108	53	70	367	17	16	2	3	WBGene00001166
eef-2	266	113	702	192	537	111	597	709	1184	842	1274	2821	232	240	277	116	705	202	574	119	632	681	1177	820	1261	2823	249	219	46	62	WBGene00001167
eef-1A.1	926	505	2089	570	1731	471	1731	1890	2773	2190	3005	3890	844	885	866	514	2187	612	1708	439	1714	1851	2792	2204	3038	3909	859	899	155	141	WBGene00001168
eef-1A.2	1057	650	2389	1208	2116	734	1726	1304	2006	1775	2417	3314	1648	1217	1086	652	2337	1192	2160	737	1703	1337	2015	1771	2382	3319	1646	1248	269	296	WBGene00001169
egl-1	3	0	1	0	1	0	8	2	0	3	0	3	0	0	2	0	0	0	0	0	6	1	0	1	1	1	0	1	0	0	WBGene00001170
egl-2	3	0	0	0	0	0	2	1	1	1	4	2	1	0	3	0	2	0	3	0	2	0	1	2	6	1	1	1	0	0	WBGene00001171
egl-3	34	3	480	7	80	1	79	30	205	208	394	616	6	9	36	1	485	7	92	2	79	30	212	204	394	624	7	4	2	7	WBGene00001172
egl-4	25	35	222	46	73	60	43	98	142	96	195	349	49	34	28	34	228	55	76	60	43	93	148	104	194	358	52	28	13	7	WBGene00001173
egl-5	86	9	68	1	9	4	85	30	51	20	76	41	26	8	78	6	72	0	10	4	77	31	52	19	77	31	23	6	2	2	WBGene00001174
egl-6	0	0	2	0	2	0	0	0	0	1	1	3	1	1	1	0	0	0	0	0	1	0	1	1	1	3	1	0	0	0	WBGene00001175
egl-8	21	20	101	21	46	14	64	56	87	52	103	113	31	25	19	22	109	27	51	15	62	59	77	54	90	127	38	21	6	10	WBGene00001177
egl-9	18	8	30	14	23	12	30	41	72	29	69	96	20	9	14	10	20	14	30	12	29	37	70	33	70	98	20	20	2	5	WBGene00001178
egl-10	4	1	3	0	2	0	2	3	1	1	2	0	0	1	3	0	4	0	1	0	0	2	1	0	3	0	0	0	0	0	WBGene00001179
egl-13	4	30	128	36	35	36	10	55	79	52	138	138	8	16	5	29	122	35	34	35	7	53	78	54	142	123	10	23	3	5	WBGene00001182
egl-15	50	16	32	20	41	3	48	65	94	45	98	114	35	21	52	8	30	18	46	7	46	71	87	47	97	104	31	28	2	2	WBGene00001184
egl-17	1	0	0	0	0	0	1	0	2	0	0	5	0	0	1	0	0	0	0	0	1	1	3	0	0	5	0	0	0	0	WBGene00001185
egl-18	5	3	21	1	18	0	26	10	25	4	21	13	7	2	8	2	29	0	16	0	32	12	22	6	20	15	8	2	0	3	WBGene00001186
egl-19	8	0	28	2	2	0	7	6	15	8	17	76	4	4	5	0	24	1	6	1	9	4	19	8	20	69	2	3	0	0	WBGene00001187
egl-20	10	3	148	2	19	1	22	3	43	46	71	80	1	2	9	3	158	1	26	0	17	6	42	45	67	73	1	2	0	0	WBGene00001188
egl-21	43	3	738	22	160	7	108	64	335	308	574	899	18	18	50	2	720	22	178	9	116	62	331	298	592	888	20	15	6	9	WBGene00001189
egl-23	4	0	27	0	10	0	8	4	42	22	72	29	1	0	2	1	25	1	11	0	6	3	36	25	73	34	1	2	0	0	WBGene00001190
egl-26	13	7	14	4	15	5	14	51	72	39	99	46	5	9	8	8	15	10	10	2	14	54	77	35	96	35	3	4	2	2	WBGene00001193
egl-27	30	26	121	45	78	27	62	109	159	62	109	188	44	46	30	22	113	42	77	32	55	112	162	56	115	179	47	42	2	5	WBGene00001194
egl-30	111	52	427	99	296	82	217	287	563	249	489	697	109	118	121	64	409	100	305	66	230	282	563	251	502	682	99	115	21	22	WBGene00001196
egl-36	0	0	8	0	2	0	1	1	2	7	7	8	0	0	1	0	10	0	0	0	2	0	3	8	4	4	0	0	0	0	WBGene00001202
egl-38	0	0	0	0	0	0	0	1	0	0	0	0	0	0	0	0	0	0	0	0	0	1	1	0	0	2	0	0	0	0	WBGene00001204
egl-43	1	0	0	0	2	0	1	1	1	2	3	0	0	0	0	1	0	0	1	0	2	2	2	2	1	0	0	0	0	0	WBGene00001207
egl-44	36	18	49	21	38	17	61	79	95	34	90	125	40	32	30	23	59	23	40	23	60	71	87	43	91	114	40	25	4	4	WBGene00001208
egl-45	59	39	274	53	241	41	146	151	257	124	299	816	86	64	56	41	265	54	252	34	143	157	254	123	299	803	98	64	15	16	WBGene00001209
egl-46	13	0	1	0	2	0	25	2	2	1	12	1	5	1	11	0	4	1	1	0	26	1	3	0	10	1	4	2	0	0	WBGene00001210
egl-47	5	1	9	1	11	1	4	0	6	4	22	12	0	6	4	1	14	0	9	2	8	1	8	4	17	13	0	6	0	0	WBGene00001211
ego-1	1	1	0	0	0	0	5	2	3	4	5	59	1	0	0	1	0	0	0	0	3	3	3	1	3	64	0	1	0	0	WBGene00001214
ego-2	4	5	12	2	13	6	17	19	38	15	16	41	4	6	6	3	10	4	15	3	15	17	42	19	26	47	4	11	2	0	WBGene00001215
ehn-3	0	0	0	0	0	0	0	2	0	0	2	0	0	0	0	0	0	0	0	0	0	2	1	0	0	1	0	1	0	0	WBGene00001223
ehs-1	21	8	40	20	22	6	27	38	61	29	83	109	14	17	16	9	30	19	20	4	34	39	72	27	69	101	16	12	4	4	WBGene00001224
eif-3.B	48	33	180	51	160	29	152	126	195	107	256	771	67	52	45	26	192	53	146	24	142	116	195	103	269	756	55	50	12	10	WBGene00001225
eif-3.C	60	15	122	38	117	22	114	129	188	106	180	637	61	25	49	22	125	39	116	21	127	121	184	96	175	629	60	26	7	5	WBGene00001226
eif-3.D	37	4	51	14	37	5	88	68	104	57	107	452	12	10	32	4	54	17	45	8	80	56	95	51	128	480	24	19	4	3	WBGene00001227
eif-3.E	26	14	57	16	54	8	44	64	68	33	97	312	30	12	28	8	64	21	46	7	46	59	59	44	99	316	29	17	3	2	WBGene00001228
eif-3.F	28	12	96	15	65	21	30	57	74	53	133	428	22	21	27	16	103	23	55	22	33	48	72	55	150	395	27	22	5	6	WBGene00001229
eif-3.G	8	3	25	3	24	4	19	20	43	31	45	148	11	7	6	3	25	6	15	4	16	21	44	39	45	147	7	10	1	1	WBGene00001230
eif-3.H	5	3	39	7	23	0	14	26	32	20	29	153	11	4	3	6	28	4	18	2	17	33	34	25	25	157	8	4	1	0	WBGene00001231
eif-3.I	6	3	21	4	17	2	29	24	37	30	37	134	6	3	5	2	15	4	18	0	30	15	45	17	40	132	5	4	0	0	WBGene00001232
eif-3.K	40	22	167	44	134	22	117	73	175	93	182	627	62	41	44	18	169	43	115	20	120	76	172	94	185	613	73	44	14	11	WBGene00001233
eif-6	8	5	50	5	22	2	24	31	44	37	98	357	9	12	5	4	60	6	13	4	24	41	53	33	91	348	12	13	4	2	WBGene00001234
elb-1	21	4	34	9	13	4	33	26	49	39	59	144	12	9	18	2	46	4	21	3	40	36	56	42	64	143	12	8	0	4	WBGene00001235
elc-1	0	0	0	0	0	0	4	1	4	0	1	4	0	0	0	0	2	0	1	0	1	0	5	3	1	4	0	1	0	1	WBGene00001236
elc-2	0	0	0	0	0	0	0	0	0	0	0	0	0	0	0	0	0	0	0	0	0	0	0	0	0	0	0	0	0	0	WBGene00001237
elo-1	121	44	730	182	241	85	141	152	260	241	612	1170	139	73	131	45	746	176	262	116	146	149	262	246	612	1181	135	63	40	39	WBGene00001239
elo-2	70	9	104	21	37	13	24	22	43	33	67	475	21	12	77	8	115	21	40	15	22	17	37	32	70	497	18	12	5	3	WBGene00001240
elo-3	0	3	1	0	0	0	1	3	8	0	3	15	1	0	0	3	2	1	1	0	0	4	10	1	3	8	0	1	0	0	WBGene00001241
elo-4	16	2	5	3	20	2	17	39	72	26	47	71	9	9	25	3	8	3	18	1	30	47	78	24	30	75	6	12	4	2	WBGene00001242
elo-5	47	0	0	0	0	0	1	0	5	2	5	566	0	0	52	0	0	1	1	0	0	1	1	1	2	621	0	1	0	1	WBGene00001243
elo-6	87	21	138	34	44	14	30	46	40	78	114	800	11	16	91	11	152	34	50	11	27	38	48	75	121	801	12	8	1	4	WBGene00001244
elo-7	2	0	0	0	0	0	0	0	0	1	0	0	0	0	2	0	0	0	1	0	0	0	1	1	0	0	0	1	0	0	WBGene00001245
elo-8	0	0	0	0	0	0	0	0	0	0	1	2	0	0	0	0	0	0	0	0	0	0	0	0	0	3	0	0	0	0	WBGene00001246
elo-9	3	1	2	0	1	1	4	5	2	4	8	10	0	0	2	1	4	0	0	0	1	1	1	2	3	14	0	1	0	0	WBGene00001247
elp-1	20	0	10	0	6	0	79	10	9	13	25	12	8	2	13	1	9	0	3	0	76	12	12	16	33	14	11	1	4	1	WBGene00001248
elt-1	3	0	10	0	6	0	1	2	21	6	14	15	1	2	1	0	12	0	7	0	1	2	22	7	11	16	1	0	0	0	WBGene00001249
elt-2	2	0	2	1	0	1	0	2	1	1	0	68	0	0	3	0	3	0	1	0	0	2	4	1	0	68	0	2	0	0	WBGene00001250
elt-3	4	5	48	2	16	3	6	11	14	26	30	18	0	3	3	3	45	3	21	6	6	16	19	27	33	18	0	1	1	0	WBGene00001251
elt-4	0	1	0	0	0	0	0	0	1	0	3	5	0	0	1	1	0	0	1	0	0	1	1	0	2	7	0	0	0	0	WBGene00001252
elt-6	20	2	56	6	20	1	108	26	54	19	58	32	11	9	21	2	59	4	16	1	111	28	50	18	60	31	12	9	2	0	WBGene00001253
emb-4	19	8	41	6	34	15	47	50	80	39	55	172	12	21	24	3	27	7	31	10	52	51	77	34	57	161	16	20	3	3	WBGene00001258
emb-5	65	21	104	44	97	38	130	105	159	46	158	282	58	48	64	21	104	43	96	37	137	114	163	45	146	302	60	42	9	11	WBGene00001259
emb-8	114	26	64	40	89	28	167	87	126	71	225	398	110	45	118	31	73	39	105	19	168	77	142	68	220	404	101	47	6	6	WBGene00001262
emb-9	45	1	147	2	20	0	19	12	60	57	106	798	1	2	42	0	138	4	29	1	24	11	64	53	113	768	2	3	1	0	WBGene00001263
emb-27	4	2	7	1	1	1	10	17	11	5	26	74	2	3	2	0	4	3	3	0	10	14	16	8	27	70	1	3	1	1	WBGene00001281
emb-30	25	3	16	7	13	3	37	29	56	18	53	111	8	8	26	6	17	0	15	5	36	29	49	20	47	113	6	10	0	1	WBGene00001284
emo-1	300	75	302	108	307	51	459	496	780	587	1157	1506	151	112	281	68	310	126	285	44	447	472	805	602	1151	1523	155	104	15	14	WBGene00001303
emr-1	11	5	36	6	15	4	22	32	51	28	62	220	16	7	12	4	50	11	23	1	23	34	51	29	65	232	14	10	2	3	WBGene00001309
end-1	0	0	1	0	0	0	0	0	0	0	0	1	0	0	0	0	1	0	0	0	0	0	0	0	0	1	0	0	0	0	WBGene00001310
end-3	0	1	0	0	0	0	0	0	4	1	0	1	0	0	0	1	0	0	0	0	0	0	5	1	1	1	1	0	0	0	WBGene00001311
ent-1	8	9	25	10	22	12	10	20	30	17	45	255	7	8	8	3	22	10	26	9	11	17	28	17	40	267	9	12	3	1	WBGene00001320
eor-1	9	6	12	2	6	4	9	14	26	12	31	57	5	6	6	5	11	2	8	4	12	20	23	16	39	55	3	3	2	1	WBGene00001324
eor-2	8	0	22	6	9	2	18	17	38	16	29	47	2	2	5	0	12	4	7	2	24	19	28	18	34	49	5	3	1	0	WBGene00001325
epi-1	35	0	25	1	8	1	14	12	31	29	74	388	0	1	28	0	25	1	4	0	16	11	29	27	79	365	1	0	0	0	WBGene00001328
epn-1	54	26	107	39	79	25	88	141	321	106	243	367	46	52	51	25	107	47	73	28	92	146	294	112	251	378	48	45	13	11	WBGene00001329
eps-8	25	8	31	7	18	7	28	18	33	16	19	229	9	7	29	7	37	14	26	5	27	18	28	14	21	223	15	7	1	1	WBGene00001330
erd-2	150	30	97	41	123	17	203	155	234	156	303	595	63	55	164	29	94	35	144	17	199	140	234	152	306	608	71	60	6	5	WBGene00001331
eri-1	2	0	4	5	3	0	4	6	12	7	20	40	2	2	3	1	4	0	4	0	5	8	13	5	21	46	0	2	1	1	WBGene00001332
erm-1	106	41	114	66	168	41	94	150	231	111	279	672	80	84	97	47	129	63	159	49	76	158	222	121	281	679	79	88	11	22	WBGene00001333
ero-1	30	9	54	16	63	13	48	39	67	29	103	220	27	26	33	6	54	16	50	18	55	41	73	31	97	219	28	29	6	5	WBGene00001334
erp-1	11	4	33	8	13	2	17	9	22	18	47	66	11	7	10	4	35	7	11	3	16	10	22	19	45	73	13	7	1	1	WBGene00001335
qars-1	52	10	80	27	85	21	84	57	128	85	169	488	24	13	49	13	70	22	87	24	88	55	134	79	162	482	31	15	3	3	WBGene00001336
ears-1	20	6	26	10	27	4	45	30	61	36	53	265	13	15	22	8	32	11	23	7	45	41	55	35	61	258	13	18	2	4	WBGene00001337
ears-2	9	2	14	4	9	0	15	17	27	8	34	64	1	2	9	2	12	10	7	2	20	18	26	8	34	70	1	6	2	1	WBGene00001338
etr-1	17	16	34	8	24	4	22	31	50	27	57	99	6	11	10	4	43	3	31	4	21	35	58	35	62	108	5	7	2	3	WBGene00001340
fos-1	87	10	20	10	22	7	153	85	116	58	140	168	84	18	95	9	27	14	21	9	159	83	108	53	150	168	102	15	9	7	WBGene00001345
evl-14	10	3	33	4	28	6	15	32	40	18	37	79	11	10	9	2	29	11	21	5	20	33	39	21	32	77	9	8	6	5	WBGene00001352
evl-20	5	4	12	2	8	0	7	24	19	13	23	65	3	2	5	5	23	3	11	1	9	19	17	18	16	54	2	4	0	0	WBGene00001358
exc-4	1	0	1	0	1	0	1	2	1	1	3	2	1	2	1	0	1	0	1	0	1	5	3	1	5	4	0	0	0	1	WBGene00001365
exc-5	17	4	26	6	33	3	41	12	38	19	27	56	8	10	18	4	24	4	37	5	40	13	38	20	27	61	13	14	0	0	WBGene00001366
exc-7	21	47	149	73	104	14	26	110	143	81	159	100	25	52	22	50	156	78	98	17	35	111	143	80	165	94	31	54	14	18	WBGene00001368
exl-1	7	1	9	0	12	1	7	9	24	7	66	115	4	3	10	0	12	1	9	2	8	8	22	6	68	105	5	8	3	9	WBGene00001371
exo-3	1	0	0	0	0	0	3	3	7	1	2	37	0	0	0	0	0	0	0	0	1	2	7	2	0	32	1	0	0	0	WBGene00001372
exp-1	7	0	2	0	2	0	3	2	6	6	7	7	1	0	4	0	3	0	0	0	1	3	7	3	6	6	0	1	0	0	WBGene00001373
exp-2	2	0	7	0	0	0	2	2	3	5	9	18	0	0	1	0	12	0	2	0	0	3	2	6	14	16	0	0	0	0	WBGene00001374
eya-1	0	0	0	0	0	0	5	0	1	0	1	9	0	0	0	1	0	0	0	0	5	1	0	1	0	9	1	2	0	0	WBGene00001377
far-1	368	36	1776	109	774	37	201	329	853	1013	2012	2981	111	74	361	34	1794	118	754	38	184	335	852	998	2028	2997	128	73	48	50	WBGene00001385
far-2	38	15	1494	93	363	28	26	53	565	917	1482	2999	69	22	45	20	1542	82	377	37	26	54	542	921	1480	2993	62	23	24	28	WBGene00001386
far-3	71	13	17	13	35	15	58	232	188	148	1556	639	54	64	69	15	22	12	26	8	63	246	200	130	1560	623	56	50	48	47	WBGene00001387
far-4	0	0	0	0	0	0	1	5	1	0	31	8	0	1	0	0	0	0	1	0	0	4	1	1	26	6	0	0	0	0	WBGene00001388
far-5	73	29	95	39	159	26	92	100	105	114	174	145	46	86	65	34	94	41	138	23	98	89	102	126	157	143	54	88	3	5	WBGene00001389
far-6	5	0	21	0	5	0	3	5	16	13	36	138	0	0	6	0	18	0	2	0	1	5	16	16	33	138	1	0	0	0	WBGene00001390
far-7	2	14	64	10	18	8	4	55	46	37	88	48	5	19	3	10	56	9	13	10	2	54	47	36	92	46	3	24	2	5	WBGene00001391
far-8	0	0	163	3	30	1	24	6	60	136	177	286	1	1	1	0	135	2	24	1	20	11	57	129	179	294	5	1	0	0	WBGene00001392
fat-1	119	21	149	57	138	22	161	100	181	132	241	808	67	54	124	19	174	47	134	17	149	108	190	132	242	821	90	61	11	13	WBGene00001393
fat-2	60	0	10	1	7	0	24	3	21	17	50	673	4	0	54	0	10	1	5	0	31	8	24	21	58	688	5	0	0	0	WBGene00001394
fat-3	62	1	40	8	28	5	58	21	59	39	93	472	21	7	55	4	51	7	35	6	49	16	52	44	94	479	31	7	3	5	WBGene00001395
fat-4	74	23	210	70	149	38	90	61	123	87	208	742	72	45	71	20	214	61	154	35	94	55	124	85	191	712	76	37	11	12	WBGene00001396
fat-5	34	12	24	31	30	13	76	62	132	36	570	221	57	17	33	13	34	28	23	7	68	59	147	42	546	232	59	24	10	7	WBGene00001397
fat-6	18	0	15	4	10	1	15	2	7	5	22	301	3	1	14	0	10	1	12	2	14	2	6	6	19	310	2	2	1	0	WBGene00001398
fat-7	15	0	5	0	2	0	0	0	0	0	4	20	0	0	15	0	2	0	1	0	1	0	0	0	0	19	0	0	1	0	WBGene00001399
fax-1	1	0	0	1	0	0	0	0	0	1	3	2	0	0	0	0	1	0	0	0	1	0	0	1	3	2	0	0	0	0	WBGene00001400
fbf-1	0	0	1	0	0	0	0	1	5	0	8	41	0	1	0	0	1	0	0	0	0	0	2	0	5	38	0	1	0	0	WBGene00001401
fbf-2	0	0	0	1	0	0	2	2	0	0	4	41	0	0	0	1	1	1	1	0	1	3	1	1	4	49	0	0	0	0	WBGene00001402
fbl-1	8	0	12	0	4	0	1	3	14	10	20	26	0	0	2	0	9	0	2	0	1	2	10	9	24	16	0	0	0	0	WBGene00001403
fbp-1	21	19	130	58	111	36	17	78	115	116	225	464	27	46	15	23	142	59	118	28	22	80	111	122	231	472	23	46	8	13	WBGene00001404
fce-1	26	13	38	21	45	13	67	47	64	43	110	200	31	16	30	13	33	13	43	13	65	56	80	33	94	179	26	22	5	6	WBGene00001405
fce-2	5	1	9	2	4	0	3	7	6	7	16	26	4	2	6	3	9	1	4	0	5	6	6	1	10	29	0	2	0	0	WBGene00001406
feh-1	3	0	19	0	3	0	5	3	8	3	8	52	2	0	4	0	17	0	1	0	3	2	9	4	10	58	2	0	1	1	WBGene00001410
fem-1	17	5	39	18	13	8	33	36	44	33	53	110	12	15	11	5	44	16	19	4	37	27	42	31	56	115	18	19	2	3	WBGene00001411
fem-2	4	5	26	9	17	9	21	15	26	18	55	137	7	17	8	11	26	12	20	8	22	17	25	19	62	130	9	9	2	3	WBGene00001412
fem-3	10	1	1	0	2	0	15	22	18	1	15	25	15	3	6	2	1	0	3	0	14	21	21	0	14	23	13	4	0	0	WBGene00001413
fer-1	3	0	1	0	0	0	2	0	4	3	5	8	0	0	2	1	1	0	0	0	2	1	2	2	4	6	0	0	0	0	WBGene00001414
fib-1	39	16	118	18	74	6	85	111	215	154	346	1647	19	23	35	7	118	17	68	6	84	102	206	148	344	1614	21	23	5	1	WBGene00001423
fis-1	0	0	0	0	1	0	0	0	0	0	0	0	0	0	0	0	0	0	0	0	0	0	0	0	0	0	0	0	0	0	WBGene00001424
fis-2	22	6	32	9	19	8	44	20	69	48	184	197	15	24	23	7	28	6	24	8	43	24	68	46	176	196	16	18	7	6	WBGene00001425
fkb-1	96	19	100	39	73	18	105	91	134	98	222	594	39	27	107	21	101	46	93	14	110	90	135	88	208	591	35	28	6	5	WBGene00001426
fkb-2	270	115	489	156	654	91	586	522	891	499	776	2210	224	223	269	117	501	137	681	75	581	515	902	509	809	2203	233	230	53	59	WBGene00001427
fkb-3	60	35	126	69	194	42	78	292	437	234	534	621	32	83	68	37	120	65	196	40	80	312	459	251	527	639	38	99	10	13	WBGene00001428
fkb-4	16	6	55	19	56	14	17	114	183	77	231	195	10	23	15	5	40	31	52	12	17	129	187	84	247	192	11	35	4	7	WBGene00001429
fkb-5	329	18	79	36	261	11	392	121	285	232	278	485	268	27	341	10	95	40	290	13	390	113	277	226	266	512	262	25	8	7	WBGene00001430
fkb-6	88	28	117	45	123	17	208	103	188	86	360	898	76	97	92	26	119	44	123	15	212	97	181	83	384	885	81	101	28	28	WBGene00001431
fkb-7	37	0	4	1	10	1	96	20	29	8	37	37	18	7	37	2	6	1	6	1	93	20	34	7	31	21	19	8	0	1	WBGene00001432
fkb-8	13	2	23	7	14	3	23	23	35	17	48	127	9	10	16	6	34	5	13	3	20	25	41	19	37	131	12	5	1	0	WBGene00001433
fkh-2	0	0	0	0	0	0	1	0	1	0	2	2	0	0	0	0	0	0	0	0	0	1	1	0	1	3	0	0	0	0	WBGene00001434
fkh-3	0	0	0	0	0	0	0	0	0	0	5	0	0	0	0	0	1	0	0	0	0	0	0	0	4	0	0	0	0	1	WBGene00001435
fkh-4	0	0	0	0	0	0	1	0	2	0	2	0	0	0	0	0	0	0	0	0	0	0	2	0	2	0	0	0	0	0	WBGene00001436
fkh-5	0	0	2	0	0	0	2	0	1	2	2	1	0	0	0	0	1	0	2	0	3	0	1	4	3	0	0	0	0	0	WBGene00001437
fkh-6	0	0	0	0	1	0	0	1	0	0	1	0	0	0	0	0	0	0	1	0	0	1	0	0	1	0	0	0	0	0	WBGene00001438
fkh-7	28	25	79	18	45	10	58	49	84	45	90	87	35	35	33	25	66	18	39	15	63	50	76	36	99	87	42	38	13	7	WBGene00001439
fkh-8	5	0	2	0	0	0	24	1	6	1	2	11	1	0	7	0	3	0	0	1	30	0	7	1	2	10	1	1	1	0	WBGene00001440
fkh-9	12	72	234	108	208	92	17	287	397	180	404	306	24	112	15	63	260	90	203	83	19	295	409	180	393	281	19	107	16	19	WBGene00001441
fkh-10	2	1	1	0	0	0	1	0	0	0	1	5	0	0	3	0	1	0	0	0	0	0	0	0	1	3	0	0	0	0	WBGene00001442
fli-1	3	6	18	1	13	6	19	16	26	11	32	82	5	5	6	5	19	5	12	4	13	17	27	10	33	81	9	6	0	1	WBGene00001443
flp-1	2	0	0	0	0	0	1	1	1	3	1	126	0	0	1	0	0	0	0	0	0	0	0	1	0	131	0	0	0	0	WBGene00001444
flp-2	2	0	30	1	5	0	2	4	10	7	23	41	1	0	1	2	41	0	2	1	3	3	6	8	21	37	1	0	0	0	WBGene00001445
flp-3	2	0	6	1	0	0	3	1	1	7	6	21	0	0	0	0	7	0	0	0	2	0	3	5	2	20	0	0	0	0	WBGene00001446
flp-4	8	2	146	3	39	3	45	6	72	73	187	126	5	6	6	3	154	3	44	2	50	6	62	78	184	125	2	5	5	4	WBGene00001447
flp-5	19	1	105	1	18	1	23	8	42	42	79	183	7	1	20	0	100	4	30	0	23	5	40	51	88	208	6	5	1	1	WBGene00001448
flp-6	13	0	7	5	3	0	2	3	10	0	6	115	1	2	11	0	3	2	2	0	1	2	13	1	7	108	0	0	0	0	WBGene00001449
flp-7	4	2	207	1	60	2	33	11	113	136	407	162	7	2	7	1	210	1	60	1	37	6	110	141	409	170	6	1	8	5	WBGene00001450
flp-8	6	2	27	5	10	10	4	84	92	34	229	150	4	27	4	5	26	7	10	12	7	79	97	31	211	142	0	24	1	4	WBGene00001451
flp-9	32	3	73	3	15	0	30	8	64	50	171	273	12	3	32	4	85	2	15	0	24	6	60	49	169	272	9	1	5	7	WBGene00001452
flp-10	341	75	328	55	110	35	406	170	214	152	417	235	360	75	359	63	343	58	119	36	412	161	212	148	384	240	370	72	22	26	WBGene00001453
flp-11	3	0	32	1	6	0	8	5	22	24	57	132	0	0	4	1	30	0	5	0	12	4	21	28	65	121	1	0	0	0	WBGene00001454
flp-12	8	1	3	0	4	0	3	1	3	2	8	77	2	0	12	0	3	0	3	0	1	1	4	2	6	79	0	0	0	0	WBGene00001455
flp-13	2	0	8	0	1	0	5	2	3	3	9	146	1	1	1	0	5	0	0	0	5	1	4	1	14	160	0	2	0	0	WBGene00001456
flp-14	0	1	21	0	3	0	8	1	17	26	46	124	1	0	0	0	25	1	3	0	7	1	14	25	62	125	1	0	1	0	WBGene00001457
flp-15	13	5	416	16	62	2	45	10	85	85	206	227	6	2	14	4	435	8	68	0	46	8	82	87	204	252	7	2	0	0	WBGene00001458
flp-16	22	4	349	9	65	3	55	24	130	160	321	244	14	4	24	2	336	5	80	6	55	30	129	159	340	239	12	4	4	1	WBGene00001459
flp-17	3	0	0	0	0	0	1	0	1	0	4	90	0	0	2	0	1	0	0	0	0	0	0	1	4	93	2	0	0	0	WBGene00001460
flp-18	2	0	10	0	1	0	2	5	18	11	20	117	1	1	4	1	11	0	3	0	2	2	21	8	16	105	0	1	1	1	WBGene00001461
flp-19	0	0	9	1	1	0	1	1	5	0	10	109	0	0	2	0	5	0	3	0	1	3	2	1	10	109	0	0	1	1	WBGene00001462
flp-20	3	2	256	4	77	1	40	15	121	169	314	152	4	6	3	2	256	3	70	3	42	16	125	166	328	152	2	5	3	3	WBGene00001463
flp-21	0	1	58	0	10	0	8	6	27	36	79	63	1	2	1	0	53	1	8	0	11	3	26	34	78	61	0	0	1	0	WBGene00001464
flr-1	1	0	1	0	2	0	1	0	0	0	1	23	0	1	1	0	1	0	2	0	0	1	1	3	2	25	0	0	0	0	WBGene00001465
flr-2	0	1	4	0	0	0	1	0	7	1	2	12	0	0	2	0	2	0	0	0	0	0	4	0	4	14	0	0	0	0	WBGene00001466
flr-4	0	0	1	1	0	0	2	2	2	3	5	14	0	0	0	0	1	0	1	0	1	3	3	3	5	17	0	1	0	0	WBGene00001468
flt-1	14	5	15	4	2	2	38	9	29	10	25	30	10	3	17	3	11	6	8	1	39	7	25	7	30	26	9	5	2	2	WBGene00001470
fmi-1	16	0	26	1	5	0	22	8	32	9	42	37	2	0	16	0	21	0	8	0	22	9	30	5	38	36	1	2	0	1	WBGene00001475
fmo-1	0	0	2	0	2	0	3	1	1	0	4	28	0	1	2	0	1	0	0	0	4	0	2	0	4	31	0	2	0	1	WBGene00001476
fmo-2	0	0	0	0	0	0	0	1	0	0	0	0	0	0	0	0	0	0	0	0	0	0	0	0	1	0	0	0	0	0	WBGene00001477
fmo-3	23	21	25	13	13	2	23	73	57	13	121	44	22	20	13	16	38	10	13	4	20	66	68	18	132	36	27	18	3	4	WBGene00001478
fmo-4	38	41	82	43	195	18	64	314	578	222	552	473	27	116	39	49	84	47	212	20	63	323	607	234	548	476	26	116	14	23	WBGene00001479
fmo-5	9	46	63	37	66	29	15	67	123	66	99	69	29	52	10	41	57	39	56	28	11	64	120	61	98	67	21	55	3	3	WBGene00001480
fog-1	5	0	4	0	0	0	1	2	1	0	5	82	0	0	4	1	6	0	0	0	3	3	1	1	5	88	1	1	0	0	WBGene00001481
fog-2	0	0	2	0	0	0	2	0	2	0	10	27	0	0	0	0	3	0	0	0	2	0	3	0	11	28	0	0	0	0	WBGene00001482
fog-3	0	0	1	1	0	0	0	0	1	1	2	47	0	0	0	0	0	1	1	0	0	0	1	0	2	49	0	0	0	0	WBGene00001483
fox-1	16	22	78	34	33	34	35	39	53	34	60	72	36	19	18	20	86	32	33	32	40	36	51	34	57	62	35	18	5	6	WBGene00001484
fre-1	2	1	5	3	7	3	10	6	14	10	10	47	3	3	2	1	6	4	5	1	10	10	20	7	13	40	2	0	0	1	WBGene00001485
frh-1	0	0	4	0	3	0	4	6	3	2	17	27	0	1	0	0	2	1	1	1	6	8	6	3	20	27	2	1	0	0	WBGene00001486
frk-1	0	0	1	0	2	0	0	0	1	1	4	0	0	1	0	0	1	0	0	0	0	0	2	0	3	0	0	0	0	0	WBGene00001487
frm-1	23	67	346	156	144	131	142	268	449	204	361	378	61	116	27	59	358	158	149	116	120	281	473	207	325	367	71	121	15	16	WBGene00001488
frm-2	91	24	59	27	76	21	136	132	221	93	152	157	69	68	102	25	47	26	78	26	139	119	231	82	167	138	74	67	13	5	WBGene00001489
frm-3	5	2	12	1	7	0	4	10	7	4	16	25	1	2	4	2	10	1	7	1	7	9	9	6	12	29	1	2	0	0	WBGene00001490
frm-4	33	48	322	118	134	83	73	150	220	112	341	228	57	73	30	57	323	112	135	93	76	164	217	123	351	231	55	71	17	18	WBGene00001491
frm-5.1	1	0	2	0	5	1	5	2	13	2	2	9	1	1	4	1	7	2	6	2	5	4	11	5	5	8	2	5	2	1	WBGene00001492
frm-7	121	79	254	122	176	111	135	236	312	140	311	208	114	184	104	82	249	123	182	96	138	251	322	153	315	203	119	166	24	21	WBGene00001493
frm-8	10	0	18	0	14	0	11	4	16	15	37	46	0	0	10	1	22	0	10	1	14	2	16	15	35	48	1	2	1	1	WBGene00001494
frm-9	1	1	2	0	0	0	2	5	7	4	13	1	0	0	1	1	2	0	1	0	2	3	4	4	20	2	0	2	0	1	WBGene00001495
frm-10	32	19	63	17	16	19	65	67	95	53	263	143	21	38	28	26	63	12	18	27	64	76	105	49	248	164	35	37	3	4	WBGene00001496
fars-1	25	3	18	4	14	4	36	37	42	30	59	316	8	6	28	2	20	5	15	3	40	40	48	34	73	309	15	4	2	0	WBGene00001497
fars-3	29	5	61	15	45	13	63	60	88	57	118	450	30	17	26	6	69	16	54	15	69	66	72	43	120	458	30	9	2	2	WBGene00001498
fsn-1	9	5	29	3	3	2	14	13	20	15	55	73	4	4	12	4	31	2	7	4	15	12	21	14	47	82	8	4	2	2	WBGene00001499
ftn-1	1	0	0	0	0	0	0	0	0	0	0	11	0	1	2	0	0	0	0	0	0	1	0	0	0	9	0	0	0	0	WBGene00001500
ftn-2	225	6	45	10	35	4	470	57	72	76	222	923	169	13	221	7	44	5	34	5	487	46	74	72	204	917	162	8	9	3	WBGene00001501
ftt-2	451	220	1430	341	883	202	889	708	1298	946	1837	2403	455	328	464	204	1419	325	897	196	885	701	1271	921	1836	2388	435	336	116	92	WBGene00001502
fum-1	25	15	94	36	46	23	34	84	140	108	201	569	21	14	26	13	88	39	64	18	47	86	143	96	191	530	30	26	5	7	WBGene00001503
fut-1	2	0	4	0	4	0	1	1	3	2	5	56	1	0	1	0	4	1	4	0	1	2	3	1	3	53	1	0	1	0	WBGene00001505
fut-2	2	0	0	0	0	0	0	1	1	1	2	8	0	0	1	0	0	0	0	0	0	1	0	1	2	4	0	0	0	0	WBGene00001506
fut-4	1	0	1	0	0	0	1	1	8	5	7	0	0	2	1	0	5	0	1	0	1	0	6	4	7	0	0	1	0	0	WBGene00001507
fut-8	7	1	28	1	9	0	4	2	7	8	10	66	1	0	3	1	29	1	8	0	3	0	8	6	7	68	1	0	0	0	WBGene00001508
fzo-1	23	11	31	11	16	9	19	21	29	30	62	95	13	18	18	5	28	13	21	10	10	19	32	30	60	111	13	16	4	6	WBGene00001509
fzr-1	16	10	44	22	33	23	22	56	81	42	95	83	18	29	23	15	48	24	32	25	27	50	67	37	88	89	14	29	5	4	WBGene00001510
fzy-1	1	0	2	1	0	0	3	17	19	2	11	56	1	1	0	1	1	0	0	1	3	10	22	1	11	65	0	1	0	0	WBGene00001511
gab-1	2	0	11	0	1	0	6	0	7	2	7	8	0	0	2	0	12	1	4	0	9	1	6	3	7	4	1	0	0	0	WBGene00001512
gad-1	12	6	27	3	16	7	21	21	34	21	37	96	10	11	11	5	21	6	12	5	22	24	37	23	40	95	15	4	3	3	WBGene00001513
xnd-1	1	1	1	0	2	0	3	4	2	0	3	87	0	1	2	1	1	0	1	1	2	4	1	1	8	90	0	0	0	0	WBGene00001514
gap-1	0	0	0	0	0	0	2	1	0	0	4	1	0	0	0	0	0	0	0	0	1	2	0	0	5	0	0	0	0	0	WBGene00001515
gap-2	44	29	76	42	50	21	88	146	193	84	141	142	40	38	62	32	78	41	64	26	74	138	166	89	139	132	27	30	6	3	WBGene00001516
gar-1	0	0	2	0	2	0	0	1	0	2	7	2	0	0	0	0	0	0	4	0	1	1	2	2	8	1	0	0	0	0	WBGene00001517
gar-2	5	1	17	2	8	1	5	6	11	21	46	42	0	4	4	0	19	2	9	0	6	7	14	15	39	44	0	3	0	0	WBGene00001518
gar-3	2	0	2	0	5	0	1	1	2	6	6	10	0	0	1	0	3	0	5	1	2	1	3	8	7	19	0	0	0	0	WBGene00001519
gas-1	49	20	112	35	114	24	57	83	144	74	181	648	30	23	54	18	96	29	124	27	51	85	144	67	173	662	26	27	9	7	WBGene00001520
gbh-1	5	0	0	1	3	1	1	6	3	2	11	18	1	1	4	0	2	2	4	1	2	5	4	1	10	13	0	5	0	0	WBGene00001522
gbh-2	3	2	3	0	0	2	3	7	14	3	12	16	1	2	2	0	1	1	1	2	2	3	7	3	6	8	0	1	1	0	WBGene00001523
gck-1	29	3	21	8	26	4	54	24	46	17	36	70	28	6	32	6	23	8	17	2	53	23	38	14	40	72	30	7	3	0	WBGene00001526
gcs-1	9	54	142	55	126	62	13	229	311	149	267	308	17	69	10	44	147	70	125	59	19	227	298	157	259	302	14	76	11	10	WBGene00001527
gcy-1	0	0	1	0	0	3	4	1	0	2	9	1	0	0	0	1	4	0	2	2	3	1	0	0	8	1	0	0	0	0	WBGene00001528
gcy-2	1	1	1	2	3	1	1	2	1	3	7	1	0	0	1	1	0	1	4	1	4	2	2	3	5	0	2	1	0	0	WBGene00001529
gcy-3	0	0	0	0	0	0	0	1	0	0	2	3	0	0	0	0	0	0	0	0	1	3	0	0	3	3	0	0	0	0	WBGene00001530
gcy-4	2	0	0	0	0	0	1	1	2	1	5	1	1	1	2	0	2	0	0	0	0	1	1	1	4	0	0	1	0	0	WBGene00001531
gcy-5	2	0	2	0	1	0	2	0	0	2	2	4	1	1	1	0	2	0	0	1	3	2	1	1	3	4	0	2	0	0	WBGene00001532
gcy-6	1	0	0	1	1	0	0	1	1	2	1	0	0	1	1	0	2	0	0	0	1	1	1	0	2	0	0	0	0	1	WBGene00001533
gcy-7	0	0	0	0	0	0	1	0	4	1	4	1	0	1	0	0	1	0	0	1	0	0	5	0	2	1	0	1	0	0	WBGene00001534
gcy-8	0	1	1	0	1	0	2	1	1	1	3	2	0	0	0	0	1	0	0	0	1	2	1	1	3	1	1	0	0	0	WBGene00001535
gcy-9	4	0	1	0	1	0	1	1	2	2	2	1	0	0	3	0	2	0	1	0	0	1	3	1	1	1	0	0	0	0	WBGene00001536
gcy-11	1	1	2	0	0	1	4	2	1	1	14	5	1	0	4	0	3	1	0	0	2	7	3	0	14	9	1	1	0	0	WBGene00001537
gcy-12	3	0	3	0	1	0	4	2	6	2	3	9	0	0	2	0	4	0	0	0	2	3	3	2	3	8	0	2	1	1	WBGene00001538
gcy-13	0	0	0	0	2	0	0	0	2	0	8	1	0	0	1	0	1	0	1	0	1	0	2	2	6	1	1	0	0	0	WBGene00001539
gcy-14	0	1	1	0	0	0	0	4	1	1	2	3	1	1	0	0	2	0	0	1	1	2	1	1	2	3	1	1	1	0	WBGene00001540
gcy-15	0	0	1	0	0	0	2	1	1	0	8	6	0	0	0	0	1	0	0	0	0	0	1	0	8	5	0	0	0	0	WBGene00001541
gcy-17	3	0	0	0	1	0	1	1	1	3	2	2	0	0	0	0	1	0	1	0	1	1	0	1	3	2	0	0	0	0	WBGene00001542
gcy-18	1	1	1	0	0	0	1	1	0	4	2	7	0	1	2	0	1	0	1	0	1	2	1	6	4	8	0	1	0	0	WBGene00001543
gcy-19	0	0	3	0	0	1	6	7	5	2	3	15	1	1	3	1	2	0	1	0	4	5	3	2	3	23	2	3	0	0	WBGene00001544
gcy-20	0	0	0	0	0	0	2	1	1	1	3	0	1	1	0	0	0	0	0	0	1	3	1	1	2	0	0	0	1	1	WBGene00001545
gcy-21	0	0	0	0	1	0	1	1	1	0	1	7	1	0	0	0	0	0	0	0	1	2	2	0	1	5	0	0	0	0	WBGene00001546
gcy-22	0	0	2	0	0	1	2	4	15	7	15	4	0	2	0	0	5	1	2	0	3	4	17	9	14	3	0	2	0	0	WBGene00001547
gcy-23	2	1	1	1	1	0	0	0	1	1	6	1	0	0	3	0	0	0	3	0	2	0	2	2	5	3	0	0	0	0	WBGene00001548
gcy-25	1	0	1	0	0	0	0	4	0	0	6	2	1	1	1	0	0	0	0	0	0	5	0	0	4	1	1	0	0	0	WBGene00001549
gcy-27	1	1	0	0	0	0	1	1	2	1	0	0	0	0	1	0	2	0	1	0	0	1	2	1	0	0	0	0	0	0	WBGene00001550
gcy-31	1	0	2	0	0	0	3	2	0	2	2	2	1	1	1	0	2	0	0	0	2	2	0	1	2	3	1	1	1	1	WBGene00001551
gcy-32	1	0	6	1	1	0	0	2	5	2	4	4	0	0	2	0	6	0	0	0	0	0	3	3	5	7	0	0	0	0	WBGene00001552
gcy-33	7	0	1	1	3	0	0	0	3	2	10	2	0	0	5	0	1	0	1	0	1	0	4	2	5	2	0	0	0	0	WBGene00001553
gcy-34	2	0	2	0	0	0	0	2	1	0	5	3	0	1	3	0	2	0	1	0	0	1	1	0	6	3	0	1	0	0	WBGene00001554
gcy-35	1	0	2	2	2	0	0	2	3	5	3	0	0	1	2	0	2	0	2	0	0	3	4	4	3	0	0	2	0	1	WBGene00001555
gcy-36	3	0	5	2	1	1	10	6	10	4	4	13	6	0	4	0	7	2	4	1	13	4	12	3	6	11	6	1	1	1	WBGene00001556
gcy-37	1	0	2	1	3	0	1	2	2	2	7	4	0	1	2	0	0	0	3	1	2	1	3	1	6	4	1	1	0	0	WBGene00001557
gdi-1	185	123	668	229	597	132	231	449	763	440	825	1524	137	233	190	128	696	226	595	121	214	430	771	441	824	1513	164	246	46	46	WBGene00001558
gei-1	29	7	51	20	60	12	29	61	100	39	90	177	11	23	25	10	55	20	61	10	33	55	107	40	76	176	11	24	1	1	WBGene00001559
gei-3	9	5	135	13	43	7	15	35	90	52	111	154	18	8	12	4	134	14	40	5	17	35	82	50	103	144	18	3	2	0	WBGene00001560
gei-4	52	49	145	73	102	42	86	229	339	98	333	531	47	90	48	43	167	57	95	37	93	236	334	93	335	539	43	79	21	17	WBGene00001561
lin-66	21	12	92	22	57	16	32	83	135	46	107	178	17	20	26	16	88	25	64	15	29	91	127	52	112	174	13	26	6	5	WBGene00001562
gei-6	16	5	21	8	14	4	29	18	49	21	24	83	4	10	13	7	9	7	14	3	34	19	48	17	27	86	8	5	2	2	WBGene00001563
icl-1	38	17	71	28	24	23	16	91	177	79	680	813	31	35	41	18	55	26	28	20	10	104	185	72	687	804	23	25	8	7	WBGene00001564
gei-8	6	6	36	8	20	10	21	31	49	12	34	42	8	14	15	5	31	9	27	8	20	35	51	16	34	42	8	12	2	3	WBGene00001565
acdh-13	1	1	12	2	6	0	3	5	16	2	8	53	1	0	1	0	10	0	5	0	5	4	12	4	9	36	1	0	0	0	WBGene00001566
snpc-4	9	0	12	2	17	6	14	22	38	11	33	126	11	5	8	1	17	6	20	6	19	22	32	10	38	115	7	2	0	4	WBGene00001568
gei-12	7	5	8	1	10	3	21	17	28	8	29	50	9	5	8	7	14	5	6	3	20	17	25	8	34	52	5	5	0	2	WBGene00001569
gei-13	61	19	58	24	168	16	67	114	231	94	121	243	23	55	61	16	59	34	186	16	73	111	244	94	117	250	25	60	4	2	WBGene00001570
gei-14	1	2	2	0	1	0	3	7	5	1	9	44	2	0	2	1	4	1	3	1	4	4	7	5	6	45	1	1	0	0	WBGene00001571
gei-15	10	0	29	1	4	1	5	7	12	11	14	89	2	0	14	0	21	1	5	0	6	5	12	9	24	83	2	0	0	0	WBGene00001572
gei-17	35	12	63	22	34	14	32	67	85	37	96	191	29	26	37	11	68	27	33	14	25	72	76	38	92	209	25	28	10	10	WBGene00001574
gei-18	1	0	1	0	0	0	0	0	1	0	1	2	0	0	1	0	0	0	0	0	0	0	2	0	1	2	0	0	0	0	WBGene00001575
gem-4	2	1	1	3	3	1	3	19	26	1	45	6	0	5	4	0	4	1	0	0	3	16	14	3	29	11	1	3	1	0	WBGene00001577
ges-1	0	0	1	0	0	0	2	2	0	1	2	74	0	0	2	0	1	0	0	0	1	1	1	2	3	68	0	0	0	0	WBGene00001578
gex-2	17	11	49	15	47	10	32	35	47	33	63	84	21	20	17	12	49	14	47	10	38	42	47	29	60	84	20	14	3	4	WBGene00001579
gex-3	22	11	46	13	27	9	41	30	55	20	64	101	22	21	20	13	33	12	31	9	42	33	63	22	64	106	18	22	4	2	WBGene00001580
gfi-1	1	0	2	0	0	0	0	4	8	2	12	68	0	0	4	1	1	0	1	0	0	5	7	2	8	67	0	0	0	0	WBGene00001581
gfi-2	28	15	112	21	69	21	70	79	128	53	124	175	43	23	27	22	104	17	73	20	66	78	122	46	128	165	42	33	8	7	WBGene00001582
gfi-3	3	1	16	1	14	5	9	13	23	3	20	24	6	7	3	1	19	6	10	6	9	11	29	4	24	27	7	7	0	0	WBGene00001583
nrde-4	7	0	5	2	9	1	9	7	11	9	19	52	2	1	4	0	5	2	3	1	5	8	17	5	25	56	1	2	0	1	WBGene00001584
gfl-1	7	1	13	0	6	2	12	10	22	13	35	77	2	3	4	2	9	4	6	2	10	11	25	8	38	80	3	5	1	1	WBGene00001585
ggr-1	3	0	21	0	8	1	1	1	9	4	7	7	0	1	3	1	14	1	4	0	2	0	7	4	4	8	0	0	0	0	WBGene00001586
ggr-2	10	0	5	2	6	1	2	2	20	8	13	10	0	5	14	0	4	2	7	2	2	1	18	4	16	9	0	5	0	0	WBGene00001587
ggr-3	2	0	1	0	0	0	1	1	2	1	4	1	0	1	1	0	1	0	2	0	1	2	2	0	3	1	0	0	0	0	WBGene00001588
gip-1	9	1	6	3	0	2	16	13	22	7	19	55	1	2	9	1	5	2	3	0	12	9	25	7	22	61	3	2	0	0	WBGene00001589
C45G3.3	3	0	10	2	4	1	3	6	11	5	13	49	3	3	4	0	8	3	6	0	7	6	6	4	7	49	4	1	0	0	WBGene00001590
glc-1	0	1	2	0	0	0	0	3	1	0	0	10	0	0	1	1	0	0	0	0	1	3	0	0	0	11	0	0	0	0	WBGene00001591
glc-2	1	0	5	1	4	1	0	1	2	0	3	2	0	0	2	0	0	0	5	0	2	1	3	0	6	3	1	1	2	0	WBGene00001592
glc-3	3	0	4	0	0	2	3	2	3	3	6	7	1	1	3	1	6	1	0	0	4	4	2	5	9	8	0	0	0	0	WBGene00001593
glc-4	1	1	5	2	1	1	4	4	5	1	6	16	0	0	4	0	4	0	2	1	8	5	3	0	6	9	0	0	0	0	WBGene00001594
gld-1	3	0	0	2	0	0	0	1	5	0	10	92	0	1	3	1	1	0	0	0	0	1	6	1	15	84	0	0	0	0	WBGene00001595
gld-2	12	20	106	29	66	32	25	122	180	48	127	182	20	41	14	22	99	35	59	37	20	125	175	55	139	193	18	33	8	9	WBGene00001596
gld-3	3	0	1	1	1	0	1	4	0	1	8	27	0	0	7	0	4	0	1	0	2	3	1	1	7	27	0	0	0	0	WBGene00001597
glh-1	10	2	3	3	6	0	15	16	16	10	31	595	9	4	14	3	3	3	5	3	22	15	16	13	37	612	10	3	3	1	WBGene00001598
glh-2	2	0	0	1	0	0	0	0	0	2	3	64	0	1	2	1	0	0	0	0	1	0	1	0	5	63	0	1	0	0	WBGene00001599
glh-3	1	2	9	0	4	1	1	4	6	5	11	23	1	0	1	1	8	0	2	0	2	2	1	4	11	23	0	1	0	0	WBGene00001600
glh-4	1	1	2	0	1	0	6	4	4	4	8	63	0	1	2	1	1	0	0	0	7	4	9	4	10	62	0	0	0	0	WBGene00001601
gln-1	9	5	42	15	17	1	10	13	28	15	45	41	3	2	10	4	35	20	16	2	10	18	33	13	43	45	2	6	1	1	WBGene00001602
gln-2	1	1	0	0	0	0	0	1	0	0	2	0	0	0	0	0	1	0	1	0	0	2	0	0	1	0	0	0	0	0	WBGene00001603
gln-3	87	46	297	36	92	24	36	109	183	225	390	688	96	50	84	37	287	31	109	26	42	120	162	206	392	665	75	44	7	10	WBGene00001604
gln-4	0	0	0	0	0	0	0	1	0	0	2	2	0	0	0	0	0	0	0	0	0	0	0	0	1	0	0	0	0	0	WBGene00001605
gln-5	1	0	0	0	3	0	1	1	2	1	9	32	0	0	0	0	0	0	1	0	2	3	1	2	9	27	0	0	0	0	WBGene00001606
gln-6	1	1	0	0	0	0	0	2	3	0	8	56	1	1	0	0	0	0	0	0	0	3	3	0	7	58	1	0	0	0	WBGene00001607
R07B1.8	1	2	1	0	2	0	0	1	5	2	8	4	0	0	1	1	2	1	0	0	0	2	7	3	10	6	1	1	0	0	WBGene00001608
glp-1	1	4	1	3	3	2	4	42	40	4	28	44	0	4	1	3	0	3	4	2	3	40	36	5	25	47	1	4	0	0	WBGene00001609
glr-1	1	0	1	0	0	0	1	0	3	1	7	4	0	2	2	0	1	1	1	0	3	1	4	1	8	4	0	1	0	0	WBGene00001612
glr-2	1	0	3	0	0	0	0	1	4	5	6	5	0	0	0	0	3	1	2	0	3	0	4	5	6	1	1	0	0	0	WBGene00001613
glr-3	0	0	1	0	1	0	1	3	0	2	4	2	1	0	0	0	0	0	1	0	0	4	0	0	3	1	0	0	0	1	WBGene00001614
glr-4	2	1	13	2	15	2	7	18	28	19	36	54	2	6	5	4	7	3	9	0	4	16	29	24	40	50	5	2	1	2	WBGene00001615
glr-5	1	0	2	1	2	0	2	2	6	4	3	12	0	0	1	0	2	0	3	0	1	1	6	5	4	13	0	0	0	0	WBGene00001616
glr-6	4	2	1	0	3	0	10	4	5	3	8	15	2	1	3	2	5	0	0	1	9	5	6	5	8	11	0	2	0	1	WBGene00001617
glr-7	1	1	0	0	1	0	0	0	2	1	2	1	0	0	1	0	0	0	1	0	0	1	3	0	3	1	0	0	0	0	WBGene00001618
glr-8	1	0	2	0	0	0	1	1	2	1	4	2	0	0	1	0	0	0	0	0	1	1	2	1	4	1	0	0	1	0	WBGene00001619
glt-1	24	5	171	11	51	4	27	49	92	61	151	389	9	13	25	7	178	9	53	3	21	50	101	61	154	364	13	10	5	6	WBGene00001620
glt-3	0	0	0	0	1	0	0	3	2	1	1	26	0	0	2	0	0	0	0	0	2	4	2	1	3	26	0	1	0	0	WBGene00001621
glt-4	0	1	1	0	1	0	0	2	2	0	6	0	1	0	1	1	2	0	0	1	0	2	2	0	7	1	1	0	0	0	WBGene00001622
glt-5	1	0	4	0	0	0	3	4	8	5	10	14	0	0	1	0	5	1	1	0	3	2	7	2	12	15	3	1	0	0	WBGene00001623
glt-6	0	0	0	1	1	0	0	2	1	0	3	10	0	0	1	1	0	0	0	0	0	3	3	0	2	12	0	0	0	0	WBGene00001624
glt-7	2	0	0	0	0	1	3	0	2	0	0	10	0	0	2	0	0	0	0	0	1	0	2	1	2	7	1	0	0	0	WBGene00001625
gly-1	2	0	0	0	0	0	1	1	1	0	4	0	0	1	2	1	0	0	1	0	1	0	0	0	2	0	0	0	0	0	WBGene00001626
gly-2	10	0	15	0	6	0	1	0	6	6	12	21	1	1	9	1	16	0	6	0	2	1	6	6	13	22	1	0	0	0	WBGene00001627
gly-3	93	29	92	27	79	17	150	92	160	67	138	222	75	54	97	30	82	25	79	23	145	98	160	70	130	230	83	54	5	5	WBGene00001628
gly-4	3	0	21	0	7	1	10	1	6	5	10	71	2	1	6	1	19	0	6	0	12	1	4	5	14	79	2	2	0	0	WBGene00001629
gly-5	100	29	132	56	97	31	77	110	147	98	182	330	61	49	96	34	132	59	96	36	72	120	141	98	190	329	51	64	10	10	WBGene00001630
gly-6	94	22	134	45	161	24	136	57	97	87	170	195	125	33	92	26	120	46	147	26	167	52	105	79	166	194	133	33	12	8	WBGene00001631
gly-7	57	7	39	15	38	3	79	62	88	46	103	191	29	15	46	9	40	20	58	4	74	62	87	47	95	201	23	8	5	7	WBGene00001632
gly-8	246	20	79	36	96	28	233	215	295	169	370	455	96	80	236	21	60	55	88	32	219	230	301	159	380	426	106	56	20	23	WBGene00001633
gly-10	19	4	25	4	11	2	35	28	35	17	23	121	12	6	14	4	15	5	15	1	35	28	31	15	37	111	9	5	1	0	WBGene00001635
gly-11	51	2	20	11	31	1	55	25	51	35	69	69	15	5	54	1	21	8	29	3	61	25	55	39	64	77	18	5	0	4	WBGene00001636
gly-12	17	4	70	3	32	2	36	22	32	26	63	69	27	3	19	2	73	5	34	6	34	23	45	25	71	66	23	6	3	2	WBGene00001637
gly-13	2	3	10	6	11	2	16	12	16	6	19	36	7	9	8	1	8	5	8	2	14	10	18	12	17	35	7	5	0	0	WBGene00001638
gly-14	0	0	0	0	0	0	0	1	0	1	1	8	0	0	0	0	0	0	2	1	0	1	0	0	3	6	0	0	0	0	WBGene00001639
gly-15	0	0	0	1	0	1	1	0	1	1	3	1	0	0	3	0	1	0	1	0	1	1	1	2	7	0	0	0	0	0	WBGene00001640
gly-16	1	0	0	1	2	0	0	2	0	0	1	0	0	1	2	0	0	0	1	0	0	1	0	0	0	0	0	0	0	0	WBGene00001641
gly-17	2	0	0	0	0	0	0	1	0	2	0	0	0	0	1	0	0	0	0	0	0	2	0	1	1	0	0	0	0	0	WBGene00001642
gly-18	0	0	1	2	2	1	0	8	5	4	5	2	0	1	0	1	5	1	1	1	1	7	4	5	3	4	0	2	0	0	WBGene00001643
gly-19	2	0	2	0	0	0	1	1	0	0	5	23	0	0	2	0	3	0	0	0	2	3	0	0	3	24	1	0	0	0	WBGene00001644
gly-20	10	20	87	18	57	19	22	58	111	41	92	138	16	48	15	22	88	16	59	18	24	60	108	39	90	123	14	46	7	7	WBGene00001645
gna-1	22	6	23	12	19	7	23	26	48	25	55	82	15	9	19	8	27	12	21	7	32	31	38	27	45	77	7	5	1	2	WBGene00001646
gna-2	6	0	0	0	1	0	2	5	8	3	24	10	0	1	2	0	2	0	1	0	3	7	9	3	14	8	0	0	0	0	WBGene00001647
goa-1	50	5	203	12	53	2	79	69	157	87	200	417	23	21	46	9	214	9	62	4	76	69	156	82	188	443	23	18	5	5	WBGene00001648
gob-1	10	2	30	6	22	1	12	20	38	20	38	117	3	3	7	2	26	6	26	2	10	15	40	22	44	113	3	3	4	0	WBGene00001649
gon-1	5	0	1	1	1	0	11	9	4	1	14	14	3	2	5	1	0	0	0	0	8	8	7	2	10	13	4	1	0	1	WBGene00001650
gon-2	3	5	25	0	8	0	6	11	16	11	30	72	1	0	3	3	25	1	5	2	11	11	19	14	29	78	3	0	1	0	WBGene00001651
gon-4	3	2	7	2	2	3	7	11	23	5	24	36	1	3	1	3	3	3	4	4	9	8	21	9	15	40	3	3	1	0	WBGene00001653
gop-1	5	4	12	0	4	0	3	12	24	14	16	42	2	1	8	3	11	4	5	2	7	11	21	13	22	38	4	4	0	0	WBGene00001660
gop-2	4	3	12	3	7	2	9	6	29	15	56	118	6	3	4	3	16	1	6	1	10	8	26	13	50	122	5	4	2	3	WBGene00001661
gop-3	12	5	57	12	30	9	15	30	45	41	61	224	13	12	17	13	61	17	32	8	15	31	41	45	60	236	14	12	5	6	WBGene00001662
gpa-1	1	0	1	0	0	1	1	0	0	0	1	3	0	0	3	2	2	0	2	0	0	0	1	0	4	2	0	0	0	0	WBGene00001663
gpa-2	0	0	8	1	2	0	1	1	1	3	6	4	0	0	0	0	4	0	3	0	0	1	1	2	5	5	0	0	0	0	WBGene00001664
gpa-3	1	0	6	0	1	0	1	2	2	2	4	8	1	1	2	0	4	0	0	0	0	1	2	2	5	6	1	1	0	0	WBGene00001665
gpa-4	0	0	1	0	0	0	4	1	15	2	7	7	1	2	0	1	2	0	0	0	3	4	12	1	9	8	0	1	1	0	WBGene00001666
gpa-5	1	0	0	0	0	0	0	1	2	1	2	1	0	0	0	0	0	0	0	0	0	1	1	1	2	1	0	0	0	0	WBGene00001667
gpa-6	0	0	3	1	2	1	0	0	0	0	3	4	0	0	0	0	0	0	0	1	0	0	0	0	1	2	0	0	0	0	WBGene00001668
gpa-7	1	0	2	0	0	0	2	1	3	4	1	1	0	0	1	1	6	0	0	0	1	1	2	2	1	1	0	0	0	0	WBGene00001669
gpa-8	0	0	0	0	0	0	1	0	0	0	3	0	0	0	0	0	1	0	0	0	1	0	0	1	3	0	1	0	0	0	WBGene00001670
gpa-9	1	0	2	0	0	0	2	4	1	0	1	1	0	0	0	0	1	0	0	0	1	5	1	0	1	1	0	0	0	0	WBGene00001671
gpa-10	1	2	1	1	0	0	0	1	0	0	9	2	0	1	0	2	3	0	0	0	0	1	0	1	11	1	0	0	0	0	WBGene00001672
gpa-11	0	0	1	0	0	1	1	1	1	2	2	0	0	0	1	1	1	0	1	0	2	1	1	1	3	1	0	0	0	0	WBGene00001673
gpa-12	1	15	46	37	15	29	8	92	83	75	148	102	11	19	1	8	54	41	26	24	8	83	84	57	136	103	4	23	6	2	WBGene00001674
gpa-13	0	0	1	0	2	1	0	1	2	0	2	3	0	0	1	1	1	0	1	0	0	0	1	1	3	3	0	0	0	0	WBGene00001675
gpa-14	0	1	6	0	0	0	2	1	1	1	1	3	0	0	0	0	3	0	1	0	3	1	2	1	1	2	1	1	0	0	WBGene00001676
gpa-15	0	0	1	0	0	0	2	1	2	0	1	7	1	0	0	0	3	0	1	0	0	3	1	0	0	4	0	0	0	0	WBGene00001677
gpa-16	0	0	1	1	2	0	1	0	0	1	0	5	1	0	1	0	2	1	0	0	0	0	0	2	1	3	0	2	2	1	WBGene00001678
gpb-1	76	30	306	44	178	19	150	120	267	150	319	470	61	51	90	32	340	42	159	25	155	124	281	155	319	457	60	50	7	12	WBGene00001679
gpb-2	18	4	109	12	35	15	28	39	61	37	89	115	15	12	19	6	110	13	38	11	22	41	64	41	82	129	13	14	5	6	WBGene00001680
gpc-1	1	0	13	0	2	0	1	1	7	3	10	11	0	0	2	0	10	0	3	0	2	0	3	6	9	4	0	1	0	0	WBGene00001681
gpc-2	100	49	540	103	224	49	145	164	284	244	454	657	89	115	98	47	532	107	221	49	150	147	289	244	453	622	87	120	17	15	WBGene00001682
gpd-1	11	1	2	2	5	0	5	13	3	7	70	109	4	3	7	0	6	1	5	0	4	17	10	7	79	121	4	5	3	2	WBGene00001683
gpd-2	83	44	374	56	189	41	112	171	291	228	475	1113	64	50	89	44	392	66	171	27	132	170	296	220	485	1129	72	49	15	30	WBGene00001684
gpd-3	162	69	558	91	348	40	237	249	434	356	793	1642	124	81	151	44	528	109	337	34	248	251	432	371	798	1642	109	77	37	34	WBGene00001685
gpd-4	7	1	7	1	2	0	5	7	4	6	25	92	1	1	6	1	2	1	2	1	5	5	5	6	26	91	3	2	1	3	WBGene00001686
gpn-1	7	0	1	0	1	0	1	0	0	0	7	19	1	0	6	0	0	0	3	1	2	1	0	0	6	22	0	0	0	0	WBGene00001687
gpr-1	1	0	0	0	0	0	2	14	10	2	1	23	0	1	2	0	1	0	0	0	2	9	12	1	0	20	0	0	0	0	WBGene00001688
gpr-2	1	0	0	0	0	0	0	9	8	3	2	31	0	0	0	2	0	0	0	0	1	12	13	0	0	39	0	0	0	0	WBGene00001689
grd-1	14	2	20	11	27	5	3	59	113	59	55	130	1	12	14	7	17	10	30	5	5	58	113	63	52	141	0	10	2	0	WBGene00001690
grd-2	1	1	11	2	3	0	1	10	20	10	36	116	0	1	2	1	10	1	4	0	1	12	22	12	35	102	0	4	2	0	WBGene00001691
grd-3	2	1	207	2	28	3	66	21	83	67	247	138	11	2	2	2	229	1	31	3	69	24	83	76	252	139	9	2	11	8	WBGene00001692
grd-4	0	0	3	1	2	0	0	3	1	2	3	1	1	0	0	0	4	1	1	1	0	2	1	2	3	0	0	0	0	0	WBGene00001693
grd-5	79	745	2166	1370	1141	1040	93	1993	2166	1588	2729	1991	124	1219	77	740	2163	1395	1149	1065	91	1979	2144	1573	2705	1989	126	1205	227	218	WBGene00001694
grd-6	2	16	100	28	31	17	5	132	162	61	201	55	6	15	2	18	97	15	24	22	3	142	176	61	216	69	3	11	5	5	WBGene00001695
grd-7	4	1	1	0	0	1	0	2	0	0	1	0	1	0	3	0	1	0	0	2	0	2	1	0	2	0	0	0	0	0	WBGene00001696
grd-8	0	0	0	0	0	1	0	0	0	0	0	1	0	0	0	0	0	0	0	0	0	0	0	0	0	2	0	0	0	0	WBGene00001697
grd-9	1	0	9	1	5	3	3	6	6	4	3	2	0	0	1	0	7	0	2	2	3	6	6	6	2	4	1	0	0	0	WBGene00001698
grd-10	2	2	353	1	86	3	91	68	163	100	234	207	22	12	2	3	379	2	84	0	81	64	168	101	223	199	18	11	9	9	WBGene00001699
grd-11	1	0	1	0	1	1	3	1	1	1	3	2	0	0	1	0	1	0	1	0	4	2	1	0	2	1	0	0	0	0	WBGene00001700
grd-12	1	0	0	0	0	0	0	4	3	0	1	3	0	0	0	0	0	0	0	0	0	4	4	0	0	3	0	0	0	0	WBGene00001701
grd-13	4	21	487	1	55	1	66	190	346	183	662	228	22	27	10	22	492	2	56	4	63	187	334	184	645	243	22	28	9	16	WBGene00001702
grd-14	11	251	876	307	321	309	25	1514	1544	1160	2117	748	35	260	10	248	864	283	357	281	34	1527	1587	1187	2119	767	38	275	37	28	WBGene00001703
grd-15	0	0	36	1	11	0	1	22	55	42	128	9	1	1	0	1	45	1	10	0	0	14	55	43	123	10	2	2	2	3	WBGene00001704
grd-16	11	0	1	0	1	0	18	2	2	1	2	1	1	0	9	0	1	0	0	0	21	2	2	1	1	2	1	0	0	0	WBGene00001705
grd-17	1	0	0	0	1	0	0	0	1	0	7	0	0	0	0	0	0	0	0	0	0	0	0	0	9	0	0	0	0	0	WBGene00001706
grh-1	14	1	5	0	6	2	4	9	12	5	10	13	0	7	8	2	3	0	10	1	5	8	10	3	17	17	0	5	1	1	WBGene00001707
grk-1	13	6	37	6	16	3	17	12	44	37	35	63	16	11	15	2	39	8	16	2	19	15	41	36	34	68	14	9	2	3	WBGene00001708
grk-2	0	0	0	0	0	0	0	0	1	0	2	0	0	0	0	0	0	0	0	0	0	1	1	0	2	1	3	0	0	0	WBGene00001709
grl-1	1	1	133	5	37	1	3	129	258	110	543	67	0	3	2	2	142	5	41	1	2	129	276	116	519	72	0	0	3	5	WBGene00001710
grl-2	1	0	7	0	10	0	0	24	60	28	42	22	1	0	2	0	8	0	9	0	1	22	58	28	49	18	0	0	1	0	WBGene00001711
grl-3	1	0	0	0	1	0	0	0	2	0	0	0	0	0	0	0	1	0	0	0	1	0	0	1	0	0	0	0	1	0	WBGene00001712
grl-4	108	1009	1922	861	471	836	188	1964	2230	1391	3196	1476	279	1077	96	1015	1912	846	433	870	146	1942	2241	1411	3207	1482	294	1098	362	346	WBGene00001713
grl-5	7	15	25	11	49	2	1	198	396	166	296	1288	2	28	8	10	23	10	43	4	2	183	415	162	293	1303	5	26	5	2	WBGene00001714
grl-6	0	1	0	0	0	1	0	6	1	0	2	0	0	1	0	1	1	0	0	0	0	5	2	0	2	2	0	0	0	0	WBGene00001715
grl-7	58	11	87	12	164	1	10	189	724	251	475	2687	0	45	66	15	94	11	143	2	11	178	728	253	480	2671	1	36	4	3	WBGene00001716
grl-8	0	0	2	0	0	0	0	3	2	4	5	1	0	0	0	0	2	1	0	0	0	0	2	3	3	2	0	0	0	0	WBGene00001717
grl-9	0	0	2	0	0	0	1	4	1	0	3	1	0	0	0	0	2	0	0	0	0	1	0	0	2	1	0	0	0	0	WBGene00001718
grl-10	3	2	8	4	18	1	1	48	92	48	64	166	0	4	4	2	9	4	22	3	2	49	93	47	67	171	0	8	0	0	WBGene00001719
grl-11	0	0	1	0	0	0	0	0	0	0	0	0	0	0	0	0	1	0	0	0	0	0	0	0	0	0	0	1	0	0	WBGene00001720
grl-12	4	3	23	5	44	1	2	31	80	37	93	17	0	12	3	1	30	1	36	0	3	35	82	42	93	17	0	10	1	1	WBGene00001721
grl-13	1	0	4	0	0	0	0	0	1	0	8	0	0	1	2	0	1	0	0	0	0	1	0	0	6	1	0	0	0	0	WBGene00001722
grl-14	1	0	1	0	0	0	0	0	2	0	4	0	0	0	1	0	1	0	1	0	0	0	2	0	2	1	0	0	1	0	WBGene00001723
grl-15	8	7	23	8	40	1	2	68	150	59	66	523	2	20	11	7	17	9	44	1	2	78	169	60	64	551	1	17	1	0	WBGene00001724
grl-16	22	462	1551	929	1579	601	41	2059	2510	1563	2734	1289	52	845	20	451	1534	943	1593	551	41	2039	2562	1556	2734	1277	60	808	171	167	WBGene00001725
grl-17	8	0	0	0	0	0	8	2	1	0	1	2	0	0	8	0	0	0	0	0	7	3	2	0	2	2	0	0	0	0	WBGene00001726
grl-18	1	0	0	1	0	0	2	4	3	1	4	8	0	0	1	0	0	0	1	0	1	4	2	1	0	8	0	0	0	0	WBGene00001727
grl-19	0	0	0	0	0	0	0	0	0	0	0	0	0	0	0	0	0	0	0	0	0	0	0	0	1	1	0	0	0	0	WBGene00001728
grl-20	1	0	0	0	0	0	1	0	0	0	0	1	1	0	2	0	1	0	0	0	0	0	0	0	0	1	0	0	0	0	WBGene00001729
grl-21	3	57	251	35	19	60	18	366	297	234	915	228	14	64	6	63	252	32	13	49	15	343	299	234	875	237	19	55	20	18	WBGene00001730
grl-22	9	8	14	8	4	5	1	35	25	7	185	44	5	19	11	6	16	13	9	2	4	27	32	7	170	34	2	18	8	6	WBGene00001731
grl-23	0	0	0	0	0	0	0	0	1	1	2	0	0	0	0	0	1	0	1	1	0	0	1	1	1	0	0	0	1	1	WBGene00001732
grl-24	0	0	0	0	0	0	1	0	0	0	1	0	0	0	0	1	0	0	0	0	0	1	0	0	0	0	1	1	1	1	WBGene00001733
grl-25	0	0	0	0	0	0	0	1	2	1	0	4	0	0	0	0	0	0	0	0	0	0	1	0	1	2	0	0	0	0	WBGene00001734
grl-26	1804	0	2	15	25	2	1705	21	9	14	301	92	988	0	1836	0	2	12	31	3	1728	28	10	11	289	102	1018	1	25	16	WBGene00001735
grl-27	1	1	6	2	0	4	0	3	7	3	11	8	0	0	0	0	5	5	0	5	0	6	3	2	8	10	0	1	0	0	WBGene00001736
grl-28	0	0	0	0	0	0	0	0	0	0	0	0	0	0	0	0	0	0	0	0	0	0	0	0	0	0	0	0	0	0	WBGene00001737
grl-29	1	0	0	0	0	0	0	0	0	0	0	0	0	0	1	0	0	0	0	0	0	0	1	0	1	1	0	0	0	0	WBGene00001738
grl-30	0	0	0	0	0	0	0	0	0	0	1	0	0	0	0	0	0	0	0	0	0	0	0	0	0	0	0	0	0	0	WBGene00001739
gro-1	1	1	2	0	0	0	3	3	9	2	7	15	0	0	2	0	2	0	1	2	1	2	9	2	7	15	1	0	0	1	WBGene00001740
grp-1	5	0	10	5	13	3	16	12	19	11	45	37	9	4	10	2	12	7	9	3	12	13	15	11	32	45	8	4	1	0	WBGene00001743
gars-1	35	8	91	23	79	18	66	132	215	119	219	457	17	60	32	10	82	25	86	13	75	116	225	116	237	471	24	55	13	17	WBGene00001744
gsa-1	20	5	45	7	30	7	39	34	95	30	36	201	7	7	18	3	37	8	31	5	31	31	92	33	30	198	7	5	0	1	WBGene00001745
gsk-3	54	38	224	79	119	42	86	128	211	104	272	356	74	68	43	40	235	74	124	39	82	127	206	115	261	348	65	68	13	13	WBGene00001746
gsp-1	114	68	351	122	219	92	190	276	468	276	542	693	140	117	104	67	381	118	224	111	203	275	470	284	540	679	166	109	22	14	WBGene00001747
gsp-2	84	52	355	81	193	43	147	206	293	217	397	705	132	61	78	54	371	88	191	50	169	212	307	206	414	723	128	74	21	14	WBGene00001748
gst-1	48	6	61	15	50	5	70	55	99	71	183	1238	16	15	41	4	57	18	47	3	75	63	99	64	188	1289	17	16	10	4	WBGene00001749
gst-2	0	0	0	0	0	0	1	0	0	0	0	0	0	0	0	0	0	0	0	0	1	0	0	0	0	1	0	0	0	0	WBGene00001750
gst-3	0	0	3	0	0	0	0	0	3	2	2	9	0	0	1	0	2	0	0	0	1	0	4	1	0	9	1	0	0	0	WBGene00001751
gst-4	0	0	7	1	2	0	0	1	3	0	11	48	0	0	0	0	14	2	4	0	0	1	2	1	11	51	0	0	0	0	WBGene00001752
gst-5	10	8	43	25	27	8	5	31	32	36	99	122	2	7	10	10	42	21	25	3	8	33	40	33	88	132	3	11	11	9	WBGene00001753
gst-6	0	0	3	0	1	0	0	1	0	0	2	123	0	0	0	0	2	0	0	1	0	0	0	0	2	118	0	0	0	0	WBGene00001754
gst-7	18	13	66	20	27	9	32	40	78	48	334	633	15	8	18	14	79	17	33	17	34	38	79	49	332	646	14	6	3	1	WBGene00001755
gst-8	1	0	0	0	0	0	0	0	0	0	0	0	0	0	2	0	0	0	0	0	0	0	0	0	0	0	0	0	0	0	WBGene00001756
gst-9	0	1	6	0	2	0	3	3	6	4	26	15	0	0	0	0	3	0	2	0	2	1	7	6	22	13	4	1	0	2	WBGene00001757
gst-10	44	0	4	0	7	0	11	7	12	10	39	295	2	0	37	1	7	0	9	0	13	5	9	13	41	294	5	0	0	1	WBGene00001758
gst-11	0	1	1	0	0	0	0	1	0	3	2	3	1	0	0	0	4	0	1	0	0	1	0	2	2	2	0	0	0	0	WBGene00001759
gst-12	2	1	10	1	5	2	4	1	3	9	17	16	6	1	1	0	4	0	6	1	1	3	3	8	20	11	2	1	0	0	WBGene00001760
gst-13	6	0	2	0	0	0	2	0	2	1	10	253	5	0	9	0	3	0	0	0	5	0	2	0	16	272	3	0	0	2	WBGene00001761
gst-14	0	0	8	2	2	2	0	1	2	8	5	2	1	5	0	1	11	2	3	3	0	2	4	12	5	5	2	3	0	0	WBGene00001762
gst-15	1	0	2	1	0	0	0	1	1	2	7	4	0	0	0	0	2	0	0	0	0	0	1	2	6	6	0	0	0	0	WBGene00001763
gst-16	0	1	6	6	7	0	2	4	15	9	30	28	3	2	1	2	4	3	9	2	1	2	8	9	27	28	2	2	3	0	WBGene00001764
gst-17	0	0	0	0	0	0	0	0	0	0	0	1	0	0	0	0	0	0	1	0	0	0	0	0	0	1	0	0	0	0	WBGene00001765
gst-18	0	0	0	0	0	0	0	0	0	1	0	2	0	0	0	0	0	0	0	0	0	0	0	1	0	0	0	0	0	0	WBGene00001766
gst-19	0	0	1	0	0	0	0	0	1	1	1	0	0	0	0	0	2	0	0	0	0	0	1	1	2	0	0	1	0	0	WBGene00001767
gst-20	55	8	36	3	7	3	159	50	72	8	82	106	25	10	53	7	25	3	10	1	151	48	78	6	103	112	26	12	4	0	WBGene00001768
gst-21	0	2	14	9	10	4	1	7	12	13	27	22	0	2	0	2	13	10	7	2	0	9	10	15	26	26	2	6	1	0	WBGene00001769
gst-22	2	0	13	0	0	0	1	1	0	0	1	42	0	0	3	0	7	0	0	0	0	1	0	1	2	42	0	0	1	0	WBGene00001770
gst-23	1	0	5	1	2	0	0	0	3	1	7	1	0	0	3	0	2	1	0	0	0	0	4	1	7	2	0	1	0	0	WBGene00001771
gst-24	19	3	23	4	26	0	59	36	40	43	78	95	28	15	14	3	22	4	20	2	65	25	46	41	89	116	25	18	4	4	WBGene00001772
gst-25	1	0	2	0	1	2	0	1	2	1	17	1	0	0	0	0	3	0	0	0	0	1	1	3	17	1	0	0	0	0	WBGene00001773
gst-26	56	29	124	56	187	22	112	63	83	98	129	432	93	33	62	21	128	42	176	18	109	56	86	96	131	432	104	32	8	8	WBGene00001774
gst-27	94	38	173	50	251	25	163	94	154	161	238	529	124	46	96	21	175	48	244	26	153	89	163	145	258	534	139	46	6	5	WBGene00001775
gst-28	1	1	8	0	0	1	1	0	1	3	8	52	1	0	1	1	9	1	0	0	1	2	3	2	5	60	0	0	0	0	WBGene00001776
gst-29	0	0	0	0	1	0	0	0	1	0	0	2	0	0	1	0	0	0	0	0	0	0	1	0	1	3	0	0	0	0	WBGene00001777
gst-30	0	0	4	2	1	0	0	0	1	0	8	5	0	0	0	0	4	0	0	0	0	1	0	0	9	2	0	0	0	0	WBGene00001778
gst-31	1	1	2	1	3	0	1	1	2	1	3	15	1	0	0	0	3	1	0	0	1	1	3	1	3	13	0	1	0	0	WBGene00001779
gst-32	0	0	2	0	1	0	2	2	1	1	7	1	0	0	0	0	2	0	1	0	1	2	1	0	9	2	0	0	0	0	WBGene00001780
gst-33	0	0	4	0	1	0	1	1	1	1	10	4	0	0	0	0	3	0	1	0	0	2	1	2	6	3	1	0	0	0	WBGene00001781
gst-34	0	0	3	0	1	0	0	1	2	1	1	0	0	0	0	0	2	0	0	0	0	1	1	1	1	0	1	0	0	0	WBGene00001782
gst-35	9	7	26	3	12	0	14	17	30	15	72	29	14	3	14	8	20	3	13	1	13	20	36	12	75	19	8	4	1	2	WBGene00001783
gst-36	4	0	14	3	5	1	3	12	21	22	53	204	4	1	7	1	14	1	3	0	5	12	14	19	51	222	0	3	0	1	WBGene00001784
gst-37	1	0	0	0	0	0	1	0	0	0	0	0	0	0	0	0	1	0	0	0	1	0	0	0	0	0	0	0	0	0	WBGene00001785
gst-38	0	0	1	0	0	1	0	0	2	1	10	71	0	0	0	0	0	0	0	1	0	2	1	0	12	64	0	0	0	0	WBGene00001786
gst-39	3	4	7	1	3	0	8	5	3	11	15	44	2	1	3	2	6	4	4	1	8	2	5	7	11	44	0	0	1	1	WBGene00001787
gst-40	3	0	3	0	0	0	1	0	0	2	6	9	0	0	1	0	5	0	1	0	2	0	0	5	6	10	0	0	0	0	WBGene00001788
gst-41	0	0	1	0	0	0	1	0	0	0	1	0	0	0	0	0	0	0	0	0	0	0	0	0	3	1	0	0	0	0	WBGene00001789
gst-42	12	7	30	10	19	1	36	28	32	31	83	178	19	13	12	9	26	14	29	2	35	25	35	34	84	171	18	15	1	2	WBGene00001790
gst-43	7	1	10	4	9	1	5	10	14	23	23	33	2	2	5	3	4	4	7	1	7	12	13	18	29	34	3	2	0	1	WBGene00001791
gst-44	0	0	1	2	0	0	1	2	1	2	4	2	1	2	0	0	0	2	1	0	0	2	1	2	6	3	1	1	0	0	WBGene00001792
gsy-1	29	15	148	17	44	7	65	31	44	43	89	254	77	19	24	20	148	17	42	3	62	34	48	42	88	248	89	16	8	12	WBGene00001793
gta-1	21	8	123	12	52	6	15	22	72	52	145	578	5	11	24	7	136	19	50	4	16	30	67	57	149	611	8	6	0	2	WBGene00001794
gtl-1	1	1	2	1	1	0	2	0	3	1	2	39	1	2	1	0	0	0	1	0	2	1	3	1	5	36	0	3	0	0	WBGene00001795
gtl-2	0	0	10	1	6	0	4	0	3	6	5	10	2	0	1	1	3	2	3	0	6	0	6	8	10	11	3	3	0	0	WBGene00001796
lite-1	2	0	28	1	5	3	5	5	13	18	42	12	0	2	2	1	22	1	5	3	5	6	10	14	39	16	0	0	0	2	WBGene00001803
gur-3	1	2	3	0	1	1	1	7	7	1	5	6	2	1	1	1	1	0	2	0	0	2	5	2	6	3	0	3	0	0	WBGene00001804
gur-4	26	3	0	4	14	3	24	29	58	19	84	21	3	14	28	1	3	1	9	3	18	25	61	18	82	28	4	10	5	0	WBGene00001805
gur-5	3	0	0	0	3	0	3	3	5	4	2	2	0	0	2	1	0	0	3	0	4	5	2	1	3	1	0	1	0	0	WBGene00001806
gut-2	12	3	17	3	14	1	22	16	35	20	54	105	13	12	12	3	11	5	11	1	22	23	29	22	69	109	8	13	1	0	WBGene00001808
haf-1	1	3	2	1	1	0	2	9	5	2	11	7	1	1	1	1	0	1	2	1	1	7	7	2	11	10	1	1	0	0	WBGene00001811
haf-2	23	9	29	5	9	5	50	16	58	18	186	108	15	15	19	15	25	7	6	4	58	18	55	24	175	105	15	20	11	9	WBGene00001812
haf-3	14	8	23	8	17	3	18	20	33	11	35	117	5	3	14	7	23	3	19	6	19	19	33	14	41	116	3	6	1	5	WBGene00001813
haf-4	6	0	2	0	0	0	2	3	1	2	1	269	0	0	6	0	3	0	0	0	2	5	3	2	4	266	1	0	0	0	WBGene00001814
hmt-1	5	0	3	3	4	6	5	17	11	5	14	76	1	4	4	1	3	1	4	2	6	14	12	4	12	74	2	1	1	1	WBGene00001815
haf-6	11	1	13	1	5	0	7	2	6	9	8	61	3	0	10	0	9	3	6	1	4	3	4	9	12	63	5	0	2	0	WBGene00001816
haf-7	4	0	1	1	0	1	0	0	1	0	7	4	0	2	3	1	1	0	0	1	2	0	1	2	4	6	2	4	0	0	WBGene00001817
haf-8	0	0	0	0	1	0	1	0	0	0	5	0	0	0	1	0	0	1	1	0	1	2	0	0	4	0	0	0	0	0	WBGene00001818
haf-9	3	0	2	0	2	2	2	1	0	2	2	218	0	0	2	0	1	0	0	1	2	0	1	0	1	218	0	0	0	0	WBGene00001819
ham-1	4	1	12	1	6	1	10	9	29	3	17	19	3	1	2	2	16	4	6	0	12	10	24	4	17	16	3	1	0	0	WBGene00001820
ham-2	18	0	70	19	17	8	42	8	22	29	61	41	38	14	16	3	74	21	20	11	40	12	21	31	68	36	31	11	9	6	WBGene00001821
hap-1	6	3	15	9	17	0	12	11	18	12	30	117	4	8	6	1	23	10	16	1	9	4	19	13	27	110	7	4	2	0	WBGene00001823
hbl-1	4	1	35	19	39	5	14	7	22	17	25	41	2	7	4	1	36	15	33	8	12	6	23	17	18	43	2	6	2	1	WBGene00001824
hcf-1	7	0	18	4	14	3	14	17	31	13	23	112	8	7	7	2	12	1	13	2	11	15	26	14	21	104	5	4	1	1	WBGene00001827
hch-1	1	0	0	0	0	0	0	0	0	0	1	1	0	0	2	0	1	0	0	0	0	0	0	0	1	1	0	0	0	0	WBGene00001828
hcp-1	2	1	1	1	1	0	3	14	34	1	7	66	0	3	1	1	1	0	1	0	3	13	32	0	7	67	1	1	0	0	WBGene00001829
hcp-2	2	0	0	0	0	0	3	9	24	0	24	83	1	3	0	0	0	0	0	0	3	12	23	0	28	77	0	2	0	0	WBGene00001830
hcp-3	1	0	6	1	2	1	6	14	25	4	11	82	2	6	3	2	5	1	3	0	4	17	19	4	14	89	3	4	1	0	WBGene00001831
hcp-4	8	3	10	5	3	3	16	27	44	12	42	167	8	6	10	4	8	4	6	4	15	29	43	14	43	175	3	3	2	2	WBGene00001832
hcp-6	2	0	0	1	5	0	5	31	51	8	26	110	3	7	2	0	1	1	3	0	7	32	46	7	25	124	2	3	2	0	WBGene00001833
hda-1	30	11	83	24	75	15	84	56	98	50	109	213	37	39	26	7	88	20	82	17	90	54	95	47	108	197	39	38	6	4	WBGene00001834
hda-2	7	1	20	1	9	2	7	13	27	6	14	44	2	3	8	0	24	2	11	3	12	16	29	11	15	45	6	3	0	0	WBGene00001835
hda-3	3	0	5	0	2	0	9	7	14	3	11	46	1	2	4	1	6	1	7	0	8	10	9	8	12	31	0	0	0	0	WBGene00001836
hda-4	2	4	12	1	4	0	5	5	10	6	10	21	0	1	3	2	10	2	0	0	7	4	7	6	12	21	0	0	2	0	WBGene00001837
hda-10	6	2	12	6	8	2	8	10	12	9	14	37	3	4	3	1	10	7	5	3	7	10	18	7	14	38	3	3	2	1	WBGene00001838
hdl-1	1	0	2	0	0	0	1	0	1	1	4	1	0	0	2	0	1	0	0	0	0	1	1	3	2	1	0	0	0	0	WBGene00001839
hel-1	52	22	162	49	192	19	141	152	217	96	233	732	66	58	55	25	175	45	187	20	132	145	214	96	240	778	70	60	12	7	WBGene00001840
hen-1	0	0	0	0	0	0	1	0	0	2	3	6	0	0	0	0	2	0	0	0	2	0	0	2	1	6	0	0	0	0	WBGene00001841
her-1	0	2	1	0	1	0	0	1	1	0	0	0	1	0	1	0	0	0	0	0	0	1	0	0	0	0	0	0	0	0	WBGene00001842
hgo-1	54	17	55	17	45	10	111	75	91	48	145	207	35	23	44	18	49	19	40	8	122	84	91	37	144	229	42	24	0	4	WBGene00001843
hid-1	4	1	12	3	3	0	6	17	21	5	15	44	1	4	7	1	4	8	3	0	7	14	24	3	12	39	0	3	1	0	WBGene00001844
hif-1	52	57	280	97	189	57	70	228	297	151	337	395	82	97	54	62	304	103	185	59	71	225	308	162	315	404	89	98	13	16	WBGene00001851
hil-1	0	0	16	0	7	1	2	0	3	0	16	8	1	4	1	0	17	0	3	1	2	0	4	0	15	9	1	1	2	1	WBGene00001852
hil-2	11	5	90	10	24	3	51	109	222	37	144	391	23	15	9	8	83	4	29	3	56	108	223	39	151	387	23	16	1	3	WBGene00001853
hil-3	14	18	104	15	22	12	16	146	253	33	140	192	47	31	13	15	113	10	26	12	22	145	270	29	137	197	45	30	1	1	WBGene00001854
hil-4	0	1	0	0	0	0	0	2	5	2	14	298	0	0	3	0	0	0	0	0	0	2	4	1	19	299	0	0	0	0	WBGene00001855
hil-5	1	0	0	0	1	0	1	25	52	0	23	318	1	2	3	0	0	2	1	0	1	28	53	2	19	314	1	1	0	1	WBGene00001856
hil-6	0	0	1	0	1	0	0	3	1	2	3	1	0	0	0	0	0	0	1	0	0	1	2	2	4	1	0	0	0	0	WBGene00001857
hil-7	7	0	9	7	9	0	9	15	40	13	39	21	0	2	6	1	7	5	10	0	15	13	37	8	39	20	3	1	0	0	WBGene00001858
hil-8	1	0	0	0	0	0	0	3	1	1	2	1	0	0	1	0	0	0	0	0	2	0	1	1	2	1	0	0	0	0	WBGene00001859
him-1	9	7	48	12	34	6	19	54	71	21	56	181	15	23	13	7	60	20	37	5	24	49	79	23	50	196	16	26	4	3	WBGene00001860
him-3	0	0	0	0	1	0	0	0	1	1	7	74	0	0	0	0	1	0	0	0	1	0	2	1	5	75	0	0	0	1	WBGene00001862
him-4	10	0	32	3	6	0	6	8	21	17	53	145	1	0	9	0	40	0	3	2	7	10	19	15	51	153	1	2	0	0	WBGene00001863
him-5	0	0	1	1	0	0	0	0	2	1	4	12	0	0	0	0	3	0	0	0	0	0	2	1	7	11	0	1	0	0	WBGene00001864
him-6	4	0	6	1	2	0	5	13	11	1	6	42	2	0	4	0	2	0	4	1	6	13	12	2	7	38	3	0	0	0	WBGene00001865
him-8	2	1	1	1	2	0	3	1	3	1	3	11	0	0	3	1	0	1	2	0	1	1	2	0	2	10	0	0	0	0	WBGene00001867
him-10	2	0	2	0	0	0	2	10	22	1	10	69	0	0	2	1	2	0	1	0	3	9	24	1	10	63	0	2	0	0	WBGene00001869
him-14	2	0	1	0	2	0	0	2	3	2	2	24	1	0	2	0	1	0	2	0	0	1	3	3	2	24	0	0	0	0	WBGene00001872
him-17	5	7	18	9	13	2	20	17	33	20	54	139	14	7	6	9	21	11	18	4	23	22	32	18	49	131	11	16	1	2	WBGene00001874
his-1	0	0	0	0	0	0	0	0	1	0	4	0	0	0	0	0	0	0	0	0	0	1	0	0	4	1	0	0	0	0	WBGene00001875
his-2	0	0	0	0	0	0	1	0	3	0	0	5	0	0	0	0	0	0	1	0	0	0	2	1	3	14	1	0	0	0	WBGene00001876
his-3	4	0	2	0	0	1	3	3	4	0	3	30	0	1	1	0	1	0	1	0	3	1	4	0	7	31	0	1	0	0	WBGene00001877
his-4	1	0	0	0	0	0	1	2	1	0	0	8	0	0	0	0	0	0	0	0	1	1	0	1	0	3	0	0	0	0	WBGene00001878
his-5	0	0	1	0	0	0	1	1	0	1	3	2	0	0	0	0	0	0	0	0	3	2	1	1	4	9	0	0	0	0	WBGene00001879
his-6	0	0	0	0	0	0	0	1	0	0	0	5	0	0	0	0	0	0	1	0	0	0	1	0	1	1	0	0	0	0	WBGene00001880
his-7	1	0	0	0	0	0	0	2	3	0	0	25	1	0	0	0	1	0	0	0	1	0	0	2	1	23	0	0	0	0	WBGene00001881
his-8	0	0	0	0	0	0	0	3	1	0	0	5	0	0	0	0	0	0	0	0	0	2	1	0	0	0	0	0	0	0	WBGene00001882
his-9	1	0	0	0	0	0	0	0	1	0	1	4	0	0	1	0	0	0	0	0	1	0	0	0	1	5	0	0	0	0	WBGene00001883
his-10	0	0	0	0	0	0	0	0	1	2	3	4	0	0	0	1	0	0	1	0	0	0	4	0	2	5	0	0	0	0	WBGene00001884
his-11	2	0	0	0	0	0	1	0	3	1	3	12	0	0	3	0	0	0	0	0	1	0	0	1	2	11	0	0	0	0	WBGene00001885
his-12	1	0	1	0	0	0	0	0	1	0	1	6	0	0	1	0	2	0	1	0	0	0	0	0	0	10	0	0	0	1	WBGene00001886
his-13	1	0	0	0	0	0	0	0	0	0	1	3	0	0	0	0	0	0	0	0	0	1	0	0	0	1	0	0	0	0	WBGene00001887
his-14	0	0	0	0	0	0	0	0	0	0	2	2	0	0	0	0	1	0	0	0	0	0	1	1	3	1	0	0	0	0	WBGene00001888
his-15	0	0	0	0	0	0	0	0	1	0	1	9	0	0	1	0	1	0	1	0	1	0	0	0	1	10	0	0	0	0	WBGene00001889
his-16	0	0	0	0	2	0	0	1	0	0	1	7	0	0	2	0	0	0	0	0	1	0	0	0	0	9	0	0	0	0	WBGene00001890
his-17	0	0	1	0	0	0	0	1	3	0	1	9	0	0	0	0	0	0	0	0	1	2	1	2	1	12	0	0	0	0	WBGene00001891
his-18	1	0	1	0	0	0	0	2	3	0	6	18	0	0	3	0	1	0	1	0	1	1	5	2	7	11	0	0	0	0	WBGene00001892
his-19	0	0	6	0	1	0	1	1	4	1	4	36	0	0	1	0	5	0	1	0	2	1	6	3	9	29	0	0	1	0	WBGene00001893
his-20	0	0	1	0	0	0	0	1	0	0	0	6	0	0	1	0	0	0	0	0	1	1	0	0	0	3	0	0	1	0	WBGene00001894
his-21	0	1	2	0	1	0	2	3	5	1	4	29	3	0	2	0	6	1	1	0	4	3	5	4	2	33	2	1	0	0	WBGene00001895
his-22	0	0	0	0	0	0	0	1	2	0	1	6	0	1	1	0	0	0	0	0	1	2	0	0	1	6	0	0	0	0	WBGene00001896
his-24	24	77	259	79	157	51	100	358	708	76	454	667	81	130	30	71	264	66	154	55	95	371	707	86	446	654	80	132	16	14	WBGene00001898
his-25	3	0	2	0	0	0	0	2	2	1	5	7	0	0	3	0	3	0	0	0	0	3	5	1	1	9	0	0	2	1	WBGene00001899
his-26	0	1	1	0	0	0	0	0	1	0	2	2	0	0	0	0	0	0	0	0	0	0	1	0	1	3	0	0	0	1	WBGene00001900
his-27	0	0	0	0	0	0	0	0	2	0	1	3	0	0	0	0	1	0	0	0	0	0	0	0	0	6	0	0	0	0	WBGene00001901
his-28	0	0	0	0	0	0	1	2	0	1	7	1	0	0	1	0	0	0	0	0	0	3	0	0	4	1	0	0	0	0	WBGene00001902
his-29	0	0	0	0	0	0	0	0	0	0	0	4	0	0	1	0	0	0	0	0	0	0	1	0	0	7	0	0	0	0	WBGene00001903
his-30	0	0	0	0	0	0	0	1	1	0	0	0	0	0	0	0	0	0	1	0	1	0	2	0	0	1	0	0	0	0	WBGene00001904
his-31	0	0	0	0	0	0	0	1	0	0	0	1	0	0	1	0	0	0	0	0	0	1	0	0	0	0	0	0	0	0	WBGene00001905
his-32	0	0	0	0	1	0	1	4	9	0	5	1	0	2	0	0	0	0	0	0	1	0	12	0	1	1	1	2	0	0	WBGene00001906
his-33	1	0	0	0	0	0	0	0	0	0	1	2	0	0	0	0	1	0	0	0	1	0	0	0	0	0	0	0	0	0	WBGene00001907
his-34	0	0	0	0	0	0	1	0	0	0	1	1	0	0	1	0	0	0	0	0	1	0	0	0	0	1	0	0	0	0	WBGene00001908
his-35	220	71	396	122	376	78	426	478	764	498	981	1034	200	199	225	80	411	120	378	75	433	483	771	489	1000	1022	179	185	31	29	WBGene00001909
C50F4.6	7	1	5	0	2	1	10	25	29	8	42	55	6	2	8	0	8	2	2	0	14	29	29	8	41	49	8	2	0	1	WBGene00001910
his-37	194	66	311	109	175	65	294	508	689	470	1067	784	94	138	195	70	335	106	194	55	301	505	698	476	1076	794	107	144	19	14	WBGene00001911
his-38	0	0	0	0	0	0	0	1	1	1	4	5	0	0	0	0	2	0	0	0	0	1	0	1	5	1	2	0	0	0	WBGene00001912
his-39	0	0	0	0	0	0	0	1	1	0	2	3	0	1	0	0	1	0	0	0	0	1	0	0	1	1	1	0	0	0	WBGene00001913
his-40	0	0	1	0	0	0	1	0	2	0	1	18	1	0	0	0	0	0	0	0	1	0	2	1	3	23	0	0	0	0	WBGene00001914
his-41	16	10	67	24	41	8	46	58	96	46	122	119	29	29	25	6	67	19	40	4	58	55	112	44	112	132	30	19	3	4	WBGene00001915
his-42	0	0	0	0	0	0	0	0	0	0	1	2	0	0	0	0	2	0	0	0	0	0	0	0	2	1	0	1	0	0	WBGene00001916
his-43	1	0	1	0	1	0	0	1	0	0	1	6	0	0	0	0	0	0	1	0	0	0	0	0	3	9	0	0	0	0	WBGene00001917
his-44	2	0	1	0	0	0	0	0	1	0	4	6	0	0	3	0	0	0	0	0	0	0	0	0	2	6	0	0	0	0	WBGene00001918
his-45	0	0	0	0	0	0	0	1	1	0	0	6	0	0	0	0	0	0	0	0	0	1	3	0	1	8	0	0	0	0	WBGene00001919
his-46	1	0	0	0	0	0	0	0	0	0	0	0	0	0	0	0	0	0	0	0	0	0	0	0	0	2	0	0	0	0	WBGene00001920
his-47	11	6	14	9	22	6	22	24	39	24	48	65	10	8	6	4	20	7	23	2	24	22	44	26	48	56	9	4	2	1	WBGene00001921
his-48	0	0	3	0	2	0	0	2	7	0	3	49	0	2	0	1	3	0	1	0	2	1	7	0	2	44	0	2	0	0	WBGene00001922
his-49	0	0	0	0	0	0	0	1	0	0	0	5	0	0	1	0	0	0	0	0	0	2	0	0	0	3	0	0	0	0	WBGene00001923
his-50	0	0	0	0	0	0	0	2	0	0	5	2	0	0	0	0	0	1	0	0	1	2	0	0	5	1	0	0	0	0	WBGene00001924
his-51	3	0	5	1	1	1	3	0	4	3	5	31	0	1	3	0	1	0	1	0	1	3	8	0	4	33	0	0	0	0	WBGene00001925
his-52	1	0	1	0	0	0	0	1	0	0	2	9	0	0	0	0	0	0	0	0	0	1	0	0	0	5	1	0	0	0	WBGene00001926
his-53	1	0	2	0	0	0	2	0	6	2	7	41	0	1	2	0	2	0	0	0	0	1	4	1	5	38	0	2	0	1	WBGene00001927
his-54	0	1	2	0	0	0	1	2	2	0	0	4	0	0	0	0	2	0	0	0	0	1	1	0	2	4	1	0	0	0	WBGene00001928
his-55	0	0	1	0	0	0	0	1	1	2	0	2	0	0	0	0	0	0	0	0	0	0	0	0	0	4	0	0	0	0	WBGene00001929
his-56	0	0	0	0	0	0	1	2	1	1	1	0	0	1	0	0	0	0	1	0	0	1	0	0	0	4	0	0	0	0	WBGene00001930
his-57	13	7	25	8	27	8	24	26	40	35	57	55	23	13	16	3	24	7	39	4	19	28	41	32	60	63	13	18	0	3	WBGene00001931
his-58	1	1	1	0	0	0	2	0	7	0	5	43	0	0	0	1	1	0	0	0	1	1	5	1	2	48	0	1	0	0	WBGene00001932
his-59	1	0	1	0	0	0	1	1	2	1	1	19	0	0	0	0	0	0	0	0	0	0	1	0	0	20	0	1	0	0	WBGene00001933
his-60	0	0	0	0	1	0	0	4	3	0	1	28	0	0	0	0	1	0	1	0	0	4	2	0	3	23	0	0	0	0	WBGene00001934
his-61	0	0	0	0	0	0	0	1	4	1	1	26	0	0	1	0	0	0	0	0	0	2	3	3	8	29	0	1	0	0	WBGene00001935
his-62	1	0	0	0	2	0	2	0	5	0	1	8	0	0	3	0	0	0	0	0	2	0	4	0	2	12	0	0	0	0	WBGene00001936
his-63	0	0	0	0	0	0	0	0	0	0	1	4	0	0	0	0	0	0	0	0	0	0	1	0	1	2	0	0	0	0	WBGene00001937
his-64	0	1	0	0	0	0	0	2	3	0	1	2	0	0	0	0	0	0	0	0	0	4	2	0	0	2	0	0	0	0	WBGene00001938
his-65	15	3	29	13	14	5	22	21	49	30	61	68	13	17	13	2	26	6	29	8	30	31	45	32	65	74	18	17	2	2	WBGene00001939
his-66	2	0	0	1	0	0	1	1	5	0	0	24	0	0	0	0	1	0	0	0	0	0	1	0	0	22	0	1	0	0	WBGene00001940
his-67	0	0	0	0	0	0	2	0	2	0	3	5	1	0	0	1	0	0	0	0	2	1	2	0	4	4	0	0	0	0	WBGene00001941
his-68	0	0	0	0	0	0	1	1	3	2	2	13	0	0	0	0	0	0	0	0	0	1	3	0	4	13	0	0	0	0	WBGene00001942
his-69	1	0	1	0	0	1	0	0	2	0	1	2	0	0	1	0	0	0	1	0	0	0	3	0	0	1	0	0	0	0	WBGene00001943
his-70	1	0	0	0	0	0	0	0	0	0	1	2	0	0	1	0	0	0	0	0	0	0	0	0	2	1	0	0	0	0	WBGene00001944
his-71	69	47	234	72	145	26	78	194	232	139	343	424	70	74	63	47	232	79	146	33	83	180	217	138	346	418	77	57	10	4	WBGene00001945
his-72	124	89	534	157	448	64	310	395	675	286	768	1180	205	203	137	81	575	153	414	55	320	405	692	295	766	1165	209	203	45	49	WBGene00001946
his-73	0	0	3	0	2	0	0	0	0	1	0	1	1	1	1	0	3	0	2	0	0	0	0	0	1	1	1	1	0	0	WBGene00001947
hlh-1	0	0	2	0	0	0	2	2	0	1	3	7	1	0	1	0	0	0	0	0	2	1	1	1	4	8	0	0	0	0	WBGene00001948
hlh-2	27	5	19	2	6	2	54	85	94	7	47	29	8	4	25	4	23	4	10	1	52	79	112	7	42	28	4	1	4	6	WBGene00001949
hlh-3	2	0	5	0	1	0	1	0	2	0	2	2	0	0	0	0	1	0	1	0	0	0	3	0	1	2	0	0	0	0	WBGene00001950
hlh-4	1	0	1	0	0	0	0	0	2	1	0	4	0	0	0	0	1	0	0	0	0	0	2	1	0	2	0	0	1	2	WBGene00001951
hlh-6	0	0	0	0	0	0	1	1	0	0	0	11	0	0	0	0	0	0	1	0	0	1	0	1	0	5	0	0	0	0	WBGene00001952
hlh-8	4	0	9	1	1	0	1	0	3	4	2	6	0	0	3	1	6	0	3	0	0	0	2	5	4	8	0	0	0	0	WBGene00001953
hlh-10	1	0	0	0	1	0	0	0	0	0	0	0	0	0	1	0	0	0	0	0	0	0	1	0	0	0	0	0	0	0	WBGene00001954
hlh-11	25	56	307	102	129	63	41	178	194	144	406	369	47	84	27	60	327	101	151	57	47	168	206	134	409	345	46	82	25	19	WBGene00001955
hlh-12	0	0	1	1	0	0	1	0	0	0	0	1	0	0	0	0	0	0	0	0	2	1	1	0	1	1	0	0	0	0	WBGene00001956
hlh-13	0	0	0	0	0	0	2	3	2	1	2	2	0	0	0	0	2	0	1	1	0	4	1	1	3	2	0	0	0	0	WBGene00001957
hlh-14	2	0	5	2	3	0	38	1	8	6	8	3	6	2	2	0	10	2	4	0	44	2	10	5	6	4	5	3	1	0	WBGene00001958
hlh-15	1	0	2	0	0	2	0	0	1	4	2	5	0	0	1	0	5	0	0	1	2	0	1	3	1	5	0	0	0	0	WBGene00001959
hlh-16	0	0	0	0	0	0	0	0	1	2	0	0	0	0	0	0	0	0	0	0	0	0	1	1	0	0	0	0	0	0	WBGene00001960
hlh-17	0	0	0	0	0	0	0	0	0	0	0	3	0	0	2	0	0	0	0	0	0	0	0	0	0	4	0	0	0	0	WBGene00001961
hlh-19	0	4	4	0	0	0	2	14	9	3	16	6	1	1	2	1	6	0	2	1	2	15	9	3	18	11	1	3	0	0	WBGene00001962
btb-1	0	0	1	0	0	0	1	0	1	2	1	5	0	0	1	0	1	0	0	0	1	0	1	1	0	5	0	0	0	0	WBGene00001963
hlh-25	0	0	0	0	1	0	0	2	0	0	1	0	0	0	0	0	0	0	1	0	0	2	0	0	3	0	0	1	0	0	WBGene00001964
hlh-26	0	1	0	0	0	0	0	0	0	2	0	1	0	0	0	1	0	0	1	0	0	0	0	1	1	0	0	0	0	0	WBGene00001965
hlh-27	0	0	0	0	0	0	0	2	0	0	1	1	0	0	0	0	0	0	0	0	0	1	0	0	2	0	0	1	0	0	WBGene00001966
hlh-28	0	0	0	0	0	0	0	0	0	1	0	0	0	1	0	0	0	0	0	0	1	0	0	0	1	0	0	0	0	0	WBGene00001967
hlh-29	0	0	1	0	0	0	1	0	0	0	0	0	0	0	0	0	1	0	0	0	0	0	0	0	0	0	0	1	0	0	WBGene00001968
hmg-1.1	145	141	971	235	386	134	406	938	1274	603	1252	1524	141	217	141	150	988	236	401	153	422	915	1248	606	1250	1540	151	208	40	52	WBGene00001971
hmg-1.2	39	30	173	48	83	33	90	116	188	79	225	281	47	44	38	33	167	48	83	31	84	121	182	72	224	294	48	43	6	7	WBGene00001972
hmg-3	2	0	2	0	3	0	3	2	2	3	12	113	0	0	1	0	1	0	0	0	3	1	3	2	13	113	0	1	0	0	WBGene00001973
hmg-4	7	15	25	15	26	12	42	77	109	33	109	184	9	27	10	4	28	20	33	8	39	81	88	35	122	196	10	29	4	4	WBGene00001974
hmg-5	7	0	7	1	5	4	5	10	15	7	43	105	4	8	8	0	8	4	9	2	5	9	18	8	42	106	5	6	0	1	WBGene00001975
hmg-11	129	29	126	31	124	18	327	212	321	173	344	399	95	61	131	33	139	32	99	23	334	203	314	180	351	384	91	55	8	14	WBGene00001976
hmg-12	17	8	41	12	44	7	22	29	73	22	59	346	11	7	21	11	38	13	45	3	17	40	77	19	61	352	18	16	3	2	WBGene00001977
hmp-1	58	22	104	32	77	13	102	77	139	71	188	181	51	37	52	25	106	39	79	16	96	76	135	68	180	172	50	43	11	8	WBGene00001978
hmp-2	19	5	18	13	26	10	34	22	52	18	64	121	6	11	19	6	23	14	27	11	43	24	48	21	65	99	11	10	3	2	WBGene00001979
hmr-1	193	24	120	32	105	15	342	222	388	86	211	275	145	49	187	19	105	38	96	10	331	236	392	94	200	263	128	48	22	21	WBGene00001980
hnd-1	0	0	0	0	0	0	0	0	2	0	2	0	0	0	0	0	1	0	0	0	0	0	2	0	1	0	0	0	0	0	WBGene00001981
hoe-1	3	0	11	3	4	1	9	5	20	6	16	68	3	5	2	0	12	1	5	3	11	3	20	8	12	44	3	5	3	4	WBGene00001983
hog-1	0	4	11	6	7	3	1	23	45	19	27	34	0	3	1	6	6	9	4	3	1	28	37	15	37	38	0	9	0	0	WBGene00001984
hop-1	0	1	4	1	1	2	4	3	3	2	12	25	5	1	3	1	6	3	4	0	3	4	2	5	13	26	5	0	0	0	WBGene00001985
hot-1	1	1	29	0	9	0	5	4	16	12	21	33	0	0	1	0	29	0	6	0	1	4	16	16	19	31	0	0	0	0	WBGene00001986
hot-2	0	3	2	0	0	0	0	1	0	1	1	4	0	0	1	2	1	0	1	0	0	1	0	1	3	3	0	0	0	0	WBGene00001987
hot-3	0	0	2	0	2	0	2	0	2	1	6	14	0	0	0	0	7	0	1	0	1	0	3	1	4	17	0	1	0	0	WBGene00001988
hot-4	5	0	23	1	8	0	5	2	9	5	13	23	3	0	7	0	31	0	6	0	4	3	7	5	8	24	4	0	0	0	WBGene00001989
hot-5	0	0	1	0	0	0	0	0	1	0	0	14	0	0	0	0	0	0	0	0	0	1	1	0	1	15	0	0	0	0	WBGene00001990
hot-6	0	0	2	0	0	0	0	0	3	3	4	7	0	0	0	0	1	0	0	0	1	0	5	2	7	6	0	0	0	0	WBGene00001991
hot-7	1	0	2	0	0	0	0	1	1	1	7	2	0	0	0	0	3	0	1	0	0	0	1	0	5	5	1	0	0	0	WBGene00001992
hpd-1	76	125	1073	134	702	121	306	412	865	617	1591	1100	223	368	83	126	1073	132	735	124	328	406	882	596	1577	1113	210	356	228	219	WBGene00001993
hpk-1	67	39	174	63	161	41	136	228	339	122	287	322	46	77	71	46	179	59	165	47	142	232	337	130	291	339	49	86	17	10	WBGene00001994
hpl-1	3	4	15	2	3	2	5	10	9	11	7	16	4	6	4	2	11	1	7	0	9	6	16	6	9	12	4	5	0	0	WBGene00001995
hpl-2	6	3	23	4	15	5	28	31	43	16	59	96	13	4	8	6	24	4	11	1	30	29	43	18	53	101	8	4	3	1	WBGene00001996
hpr-9	2	2	5	1	2	2	15	17	16	6	29	30	1	0	2	2	6	1	2	3	11	13	12	10	24	28	1	3	2	1	WBGene00001997
hpr-17	0	0	1	0	0	0	4	3	5	1	3	36	0	0	3	0	1	0	0	0	7	2	4	0	2	36	0	0	0	0	WBGene00001998
hrp-1	101	31	146	33	136	19	237	194	321	160	314	783	74	40	97	26	144	38	141	20	241	189	353	167	330	803	64	49	15	12	WBGene00001999
hrp-2	37	13	121	22	78	24	73	118	178	70	106	367	36	37	39	10	129	21	77	17	76	118	188	79	119	350	35	35	4	5	WBGene00002000
hars-1	28	3	70	16	51	6	41	46	59	27	117	276	24	30	25	4	65	16	43	10	45	47	58	36	111	259	25	32	4	7	WBGene00002001
hsb-1	13	7	35	8	19	4	16	32	32	26	61	84	14	11	10	8	30	7	18	4	20	21	46	22	55	79	19	6	2	6	WBGene00002002
hse-5	15	2	26	10	44	7	26	21	57	28	30	77	13	10	12	0	33	16	41	5	25	24	53	30	32	90	14	8	5	2	WBGene00002003
hsf-1	10	11	49	0	29	9	27	31	55	24	41	126	17	9	11	5	57	6	27	9	30	27	50	21	42	125	16	14	3	5	WBGene00002004
hsp-1	1031	158	584	301	619	141	1729	785	1337	633	2086	3450	840	810	1019	147	582	294	647	134	1719	756	1316	625	2081	3462	856	766	243	225	WBGene00002005
hsp-2	0	0	0	0	0	0	0	1	0	0	0	1	0	0	0	0	0	0	0	0	0	1	0	0	0	0	0	0	0	0	WBGene00002006
hsp-3	466	64	374	156	490	118	683	264	554	343	825	1908	333	257	462	91	352	134	485	114	688	249	535	350	829	1894	339	252	62	66	WBGene00002007
hsp-4	56	42	61	36	34	45	63	68	160	42	561	941	19	84	52	42	52	47	41	32	46	67	156	40	580	914	32	67	90	62	WBGene00002008
hsp-6	18	19	98	28	47	21	22	78	110	66	195	693	9	29	20	12	103	23	48	19	24	79	110	66	182	688	14	39	4	4	WBGene00002010
hsp-12.2	13	1	18	1	3	2	8	5	5	10	12	370	0	2	10	1	16	0	3	3	6	5	6	9	15	352	0	1	1	1	WBGene00002011
hsp-12.3	4	0	4	0	0	0	0	0	1	1	20	2	0	1	6	0	3	0	1	0	0	0	2	1	24	2	0	1	0	0	WBGene00002012
hsp-12.6	1	0	0	0	0	0	0	0	0	0	1	0	0	0	1	0	0	0	0	0	0	0	0	1	0	0	0	0	0	0	WBGene00002013
hsp-16.1	34	11	6	0	0	0	36	7	14	3	540	971	2	72	34	16	8	3	0	0	34	5	10	2	520	1013	6	71	67	57	WBGene00002015
hsp-16.2	14	1	1	0	0	0	4	2	1	2	60	437	0	2	9	0	0	0	2	0	6	3	2	2	65	432	0	4	1	7	WBGene00002016
hsp-16.11	39	13	4	2	0	1	30	3	9	5	531	980	7	63	30	11	9	1	1	1	31	12	8	2	547	976	5	70	66	54	WBGene00002017
hsp-16.41	14	5	0	0	0	0	9	5	6	3	216	1102	0	7	16	6	0	0	2	0	11	8	5	2	203	1085	1	13	21	34	WBGene00002018
hsp-16.48	47	4	1	1	1	0	54	13	32	8	646	1199	2	22	47	1	4	0	2	1	53	11	21	8	613	1179	3	31	25	22	WBGene00002019
hsp-16.49	42	3	1	1	1	0	45	13	21	8	633	1242	1	37	50	6	2	0	0	0	51	14	24	7	631	1227	2	25	22	28	WBGene00002020
hsp-17	23	0	1	0	0	0	6	2	3	1	7	509	0	0	21	0	0	0	0	0	2	1	1	2	6	480	0	0	0	0	WBGene00002021
hsp-25	127	34	218	30	95	17	216	112	226	125	266	682	140	31	131	39	226	29	87	18	220	125	221	110	273	675	136	31	14	11	WBGene00002023
hsp-43	28	6	85	17	38	13	44	53	95	39	152	161	16	20	27	8	104	13	33	14	48	57	97	36	148	165	11	18	7	13	WBGene00002024
hsp-60	55	21	222	48	121	22	41	106	195	137	263	1299	29	55	60	21	265	45	136	20	43	95	181	134	255	1330	29	59	12	16	WBGene00002025
hsp-70	15	1	0	0	0	0	1	0	1	0	64	200	0	0	13	1	3	0	0	0	0	0	2	0	65	188	0	0	1	0	WBGene00002026
hsr-9	12	6	27	10	14	5	42	56	86	25	53	160	12	21	15	8	36	11	23	7	36	60	85	21	52	172	18	23	1	4	WBGene00002027
hst-1	7	12	25	17	16	4	14	26	55	10	22	44	12	12	8	16	14	16	14	5	14	25	50	11	27	40	13	21	2	1	WBGene00002028
hst-2	3	2	13	4	3	1	8	12	17	8	33	27	2	3	4	1	15	4	4	2	8	14	15	8	32	23	2	1	1	2	WBGene00002029
hst-3.1	0	0	3	0	1	0	0	6	2	4	2	8	0	2	0	0	2	0	2	1	0	3	1	2	2	9	0	1	0	0	WBGene00002030
hst-6	1	0	4	1	2	2	5	11	9	5	10	18	2	4	1	1	1	4	7	0	5	10	13	8	11	22	2	5	0	2	WBGene00002031
htp-1	1	0	0	0	0	0	3	2	1	0	11	112	0	1	2	0	0	0	0	1	2	2	0	0	8	125	0	0	0	0	WBGene00002032
htp-2	1	1	0	0	0	0	1	0	1	2	3	36	0	0	1	1	0	0	0	0	1	0	1	1	2	35	0	0	0	0	WBGene00002033
htp-3	1	0	1	0	0	0	0	0	1	1	1	30	0	0	2	0	0	0	0	0	0	0	1	1	2	26	1	0	0	0	WBGene00002034
hum-1	19	16	63	20	33	14	40	83	121	49	163	152	18	31	20	12	61	25	38	22	44	76	137	53	145	145	17	37	9	5	WBGene00002035
hum-2	72	26	156	38	236	21	195	162	280	142	291	414	100	93	75	32	147	45	211	25	191	153	264	137	291	413	103	84	13	14	WBGene00002036
hum-4	11	20	45	12	32	15	10	98	104	44	85	306	11	34	13	21	51	11	33	14	7	92	98	54	73	300	10	36	6	4	WBGene00002037
hum-5	21	29	57	43	178	24	30	126	232	91	75	190	5	91	20	31	45	54	160	17	26	119	228	94	89	195	4	79	3	5	WBGene00002038
hum-6	64	10	42	20	114	11	61	69	100	74	71	190	35	51	65	10	42	22	108	14	62	73	100	72	73	185	33	49	3	3	WBGene00002039
hum-7	4	0	7	2	3	0	2	3	13	4	19	33	3	0	2	0	11	1	5	0	5	6	11	2	15	35	2	2	0	0	WBGene00002040
hum-8	1	0	2	1	1	0	1	0	3	1	4	81	0	0	3	0	2	0	0	0	1	1	2	2	7	94	0	0	0	0	WBGene00002041
hus-1	0	0	0	0	0	0	2	0	1	3	5	15	1	0	1	0	0	0	2	0	1	1	3	0	5	14	0	0	0	0	WBGene00002042
hyl-1	5	2	5	2	1	0	5	6	7	3	8	104	0	2	4	1	6	1	1	0	3	5	5	2	10	118	0	2	0	0	WBGene00002043
hyl-2	15	29	85	63	75	43	31	162	164	93	185	154	23	45	18	24	94	72	89	34	37	174	178	89	198	155	27	37	5	2	WBGene00002044
icd-1	295	153	1076	256	660	161	578	676	1090	739	1576	2619	311	360	298	164	1014	281	645	178	585	669	1078	750	1562	2601	317	385	88	84	WBGene00002045
icln-1	10	7	81	20	46	10	34	34	72	43	86	251	26	20	10	7	85	21	62	9	28	31	77	43	82	248	24	23	5	7	WBGene00002046
icp-1	13	2	6	6	18	5	27	23	53	5	16	110	11	6	14	1	7	4	17	6	30	18	51	6	22	113	11	6	0	0	WBGene00002047
ida-1	17	1	175	3	31	2	30	11	72	68	176	154	6	3	14	2	201	2	38	1	27	19	75	83	190	158	4	3	5	8	WBGene00002048
ifa-1	29	2	124	2	14	5	83	42	101	75	217	247	13	5	33	3	141	2	26	5	85	33	97	67	197	245	7	2	7	4	WBGene00002050
ifa-3	0	0	0	0	2	1	0	5	2	2	2	2	0	1	0	0	3	0	5	1	0	3	1	1	1	2	1	0	0	0	WBGene00002051
ifa-4	6	0	44	2	13	0	5	14	28	12	41	66	0	1	4	1	55	1	13	0	4	15	26	9	43	63	0	3	0	2	WBGene00002052
ifb-1	222	100	587	119	272	85	279	225	461	346	544	812	193	158	224	97	599	127	274	99	284	221	452	322	564	838	188	146	38	38	WBGene00002053
ifb-2	24	0	20	0	3	0	2	3	12	1	22	792	0	0	21	0	22	1	2	0	4	0	10	4	21	776	0	0	0	0	WBGene00002054
ifc-1	7	0	6	0	1	0	3	1	2	1	4	107	0	0	10	0	5	0	1	0	3	2	2	4	5	109	0	0	0	0	WBGene00002055
ifc-2	323	0	52	2	12	2	260	24	16	19	59	437	216	4	319	3	56	3	14	3	257	20	17	12	76	430	215	4	4	7	WBGene00002056
ifd-1	0	0	1	0	1	0	0	1	2	2	4	80	0	0	1	0	1	0	0	1	2	2	3	2	4	77	0	0	0	0	WBGene00002057
ifd-2	3	1	1	0	0	0	0	0	0	0	3	43	0	0	4	0	1	0	1	0	1	0	0	2	2	31	0	0	0	0	WBGene00002058
ife-1	43	13	143	36	126	22	64	77	138	69	166	784	47	33	48	15	152	34	125	21	65	82	142	72	163	795	39	27	8	8	WBGene00002059
ife-2	44	10	92	29	80	10	86	78	130	92	140	406	29	28	48	11	74	29	77	15	77	82	129	92	135	426	32	28	5	5	WBGene00002060
ife-3	10	7	63	23	30	9	16	30	42	38	51	216	12	13	10	10	64	18	39	13	17	33	40	42	46	225	10	17	0	3	WBGene00002061
ife-4	8	3	17	6	8	5	31	12	23	11	41	41	7	7	10	2	15	7	11	2	30	11	19	14	35	44	10	5	1	0	WBGene00002062
ife-5	2	1	5	3	5	0	3	1	4	3	6	32	1	0	4	0	2	1	4	0	1	2	4	3	5	32	1	1	0	0	WBGene00002063
iff-1	0	0	1	1	0	0	3	0	0	1	29	482	0	1	0	0	1	1	2	0	6	2	0	1	29	517	0	0	0	0	WBGene00002064
iff-2	322	216	1382	480	1143	270	527	530	954	761	1405	2160	493	411	325	224	1370	478	1154	250	527	564	961	724	1424	2145	469	438	94	87	WBGene00002065
ifg-1	40	37	212	70	124	44	115	129	197	138	207	469	106	83	44	29	182	66	127	41	119	132	207	134	222	481	117	69	4	1	WBGene00002066
ifp-1	12	0	10	1	1	0	1	1	1	2	6	202	0	0	11	0	9	0	0	0	1	2	0	0	9	196	0	0	0	0	WBGene00002067
ify-1	5	0	8	1	2	0	8	5	29	3	34	164	1	3	6	0	4	2	2	0	6	6	25	3	38	160	1	3	1	1	WBGene00002068
ikb-1	6	0	6	0	1	1	0	0	2	2	5	45	0	0	5	0	4	0	2	0	0	0	2	2	5	38	0	0	0	0	WBGene00002069
ile-1	38	10	25	16	37	6	42	27	55	36	68	138	25	21	39	7	28	13	52	6	39	25	76	32	64	151	28	15	2	2	WBGene00002070
ile-2	32	2	33	8	28	6	42	37	47	39	99	127	18	13	19	12	26	12	35	5	40	36	57	39	93	135	12	14	1	2	WBGene00002071
ima-1	3	1	7	1	5	0	6	13	9	9	47	59	3	4	2	1	6	0	4	1	7	13	12	7	44	57	2	0	1	1	WBGene00002072
ima-2	7	1	4	0	0	0	2	38	64	8	47	490	3	5	8	2	4	1	0	2	6	42	69	1	43	480	2	4	0	0	WBGene00002073
ima-3	68	49	278	90	170	63	102	142	216	136	277	640	69	69	61	56	282	92	187	56	94	137	216	134	282	623	67	65	18	18	WBGene00002074
imb-1	13	7	26	3	17	3	24	29	48	24	74	141	8	12	11	4	25	7	17	3	25	35	51	31	71	150	11	11	4	4	WBGene00002075
imb-2	12	9	52	16	44	8	30	29	48	29	45	115	19	21	9	6	56	10	42	6	30	25	45	33	52	116	24	20	2	2	WBGene00002076
imb-3	18	10	103	19	56	8	29	29	64	61	82	386	13	16	19	11	106	19	75	10	35	39	70	65	94	381	23	13	3	1	WBGene00002077
xpo-1	42	12	122	26	66	21	82	104	165	79	166	350	44	47	45	14	98	29	80	21	82	99	162	74	180	340	41	47	8	12	WBGene00002078
xpo-2	15	6	46	13	29	7	28	40	52	21	41	171	18	13	17	4	46	21	21	8	25	40	51	18	41	158	21	16	2	2	WBGene00002079
xpo-3	7	21	56	37	54	13	20	118	159	58	120	137	19	42	5	17	55	24	53	13	21	129	176	61	113	143	21	42	11	7	WBGene00002080
ina-1	112	32	61	14	25	8	198	79	82	36	117	125	113	26	118	23	57	11	34	4	163	95	88	31	131	108	126	22	4	5	WBGene00002081
inf-1	108	46	439	110	364	59	267	231	425	328	492	1583	131	80	103	51	433	106	325	66	257	235	436	316	494	1590	137	86	29	25	WBGene00002083
ins-1	7	0	5	0	0	0	0	0	3	1	4	13	0	0	6	0	4	0	1	0	0	0	3	1	2	11	0	0	0	0	WBGene00002084
ins-2	1	0	0	0	0	0	3	1	1	0	0	0	1	0	3	0	2	0	0	0	5	1	1	0	0	0	1	0	0	0	WBGene00002085
ins-3	0	0	0	0	1	0	0	0	0	0	1	19	0	0	0	0	0	0	0	0	0	0	0	1	1	19	0	0	0	0	WBGene00002086
ins-4	0	0	1	0	0	0	1	1	2	0	0	19	0	0	0	0	1	0	0	0	1	2	2	0	2	22	0	0	0	0	WBGene00002087
ins-5	0	0	0	1	0	0	0	1	0	0	0	5	0	0	0	0	0	2	0	0	0	1	0	0	0	5	0	0	0	0	WBGene00002088
ins-6	0	0	0	0	0	0	0	0	1	1	4	40	0	0	0	0	0	0	0	0	1	0	1	2	2	36	0	0	0	0	WBGene00002089
ins-7	0	0	1	0	1	0	1	1	0	1	0	12	0	0	0	0	2	0	1	0	1	0	0	1	0	10	0	0	0	0	WBGene00002090
ins-8	0	0	1	1	0	1	0	0	1	2	0	0	0	0	0	1	1	0	2	0	0	0	2	1	0	0	0	0	0	0	WBGene00002091
ins-9	0	0	0	0	0	0	1	0	2	0	1	4	0	0	0	0	0	0	0	0	0	0	1	0	0	4	0	0	0	0	WBGene00002092
ins-10	0	0	1	0	0	0	1	1	1	1	3	5	0	0	0	0	0	0	0	0	3	1	1	1	2	4	0	0	0	0	WBGene00002093
ins-11	0	1	1	0	0	0	0	0	0	0	5	2	0	0	0	0	6	0	1	1	0	0	0	2	0	1	0	1	1	0	WBGene00002094
ins-12	3	0	0	0	0	0	1	1	1	0	1	2	0	0	1	0	0	0	0	0	0	0	1	0	0	2	0	0	0	0	WBGene00002095
ins-13	0	0	3	0	1	0	3	3	7	7	19	2	0	0	1	0	0	0	0	0	2	1	4	3	23	5	0	0	0	0	WBGene00002096
ins-14	1	0	1	0	0	0	0	0	0	1	1	7	0	0	1	0	0	0	0	0	0	0	0	0	2	7	0	0	0	0	WBGene00002097
ins-15	0	0	0	0	0	0	0	0	0	0	0	0	0	0	0	0	0	0	0	0	0	0	0	0	0	0	0	0	0	0	WBGene00002098
ins-16	0	0	1	0	0	0	0	0	0	0	1	0	0	0	0	0	0	0	0	0	0	0	0	0	0	0	0	0	0	0	WBGene00002099
ins-17	7	0	125	2	31	2	29	10	60	57	115	145	2	4	8	0	124	4	29	2	36	7	57	56	114	143	3	2	1	4	WBGene00002100
ins-18	3	0	52	2	6	0	26	6	34	35	150	76	10	2	4	1	56	2	5	0	27	5	37	31	145	82	5	0	0	1	WBGene00002101
ins-19	0	0	0	0	0	0	1	1	0	0	0	0	0	0	0	0	0	0	0	0	1	4	0	0	0	0	0	0	0	0	WBGene00002102
ins-20	0	0	0	0	1	0	0	2	2	0	10	2	0	0	0	1	0	0	0	0	0	2	1	0	20	1	0	0	0	0	WBGene00002103
ins-21	0	0	0	0	0	0	0	0	1	0	0	0	0	0	0	0	0	0	0	0	0	0	0	0	0	0	0	0	0	0	WBGene00002104
ins-22	0	0	0	0	0	0	0	0	0	0	2	2	0	0	0	0	0	0	0	0	0	0	0	0	3	4	0	0	0	0	WBGene00002105
ins-23	0	0	0	0	0	0	0	0	1	0	0	0	0	0	0	0	0	0	0	0	0	0	0	0	0	0	0	0	0	0	WBGene00002106
ins-24	1	0	1	0	0	0	1	0	0	1	1	11	1	0	1	0	1	0	1	0	1	0	1	1	1	11	0	1	0	0	WBGene00002107
ins-25	0	0	0	0	0	0	0	0	1	0	0	0	0	0	0	0	0	0	0	0	0	0	1	0	0	0	0	0	0	0	WBGene00002108
ins-26	0	0	1	0	0	1	0	0	1	0	0	6	0	0	0	0	0	0	1	1	0	1	2	0	0	6	0	0	0	0	WBGene00002109
ins-27	7	1	40	1	15	0	7	6	24	25	75	195	1	1	3	2	26	2	11	0	12	9	31	18	76	199	3	1	3	0	WBGene00002110
ins-28	0	0	0	0	1	0	0	0	0	0	0	20	0	0	0	0	0	0	0	0	0	0	0	0	0	20	0	0	0	0	WBGene00002111
ins-29	0	0	2	0	0	1	0	0	0	0	0	2	0	0	0	0	1	0	0	2	0	0	0	1	0	1	0	0	0	0	WBGene00002112
ins-30	1	0	1	1	0	0	1	0	0	0	0	45	0	0	1	0	0	0	0	0	1	0	1	0	0	49	0	0	0	0	WBGene00002113
ins-31	1	0	0	0	0	0	1	0	0	0	1	0	0	0	1	0	0	0	0	0	0	0	0	0	1	0	0	0	0	0	WBGene00002114
ins-32	0	0	0	0	0	0	0	1	0	0	1	0	0	0	0	0	0	0	0	0	0	1	0	0	0	0	0	0	0	0	WBGene00002115
ins-33	0	0	0	0	1	0	2	6	13	1	0	36	0	0	0	0	0	0	0	0	3	9	7	1	0	39	0	0	0	0	WBGene00002116
ins-34	4	0	0	0	0	0	10	3	1	4	1	2	1	1	3	0	1	0	2	0	12	7	0	2	2	2	0	0	1	0	WBGene00002117
ins-35	0	1	0	0	0	0	0	1	2	0	0	100	0	0	1	0	0	0	1	0	0	0	2	0	1	115	0	0	0	0	WBGene00002118
ins-36	0	0	0	0	0	0	0	0	0	0	0	0	0	0	0	0	0	0	0	0	0	0	1	0	0	0	0	0	0	0	WBGene00002119
ins-37	0	0	0	0	0	0	1	0	0	0	0	2	0	1	0	0	0	0	0	0	1	0	0	0	0	2	0	1	0	0	WBGene00002120
ins-38	2	0	1	0	0	0	0	1	1	0	0	0	0	0	3	0	1	0	1	0	0	0	0	0	1	1	0	1	0	0	WBGene00002121
inx-1	13	1	28	1	13	1	7	6	25	16	41	65	0	3	15	0	31	0	13	1	10	7	26	16	43	67	0	1	0	0	WBGene00002123
inx-2	0	0	1	0	0	0	3	0	1	2	2	0	0	0	0	0	1	0	0	0	2	0	1	1	6	0	0	0	0	0	WBGene00002124
inx-3	1	0	0	0	0	0	4	5	2	0	4	10	0	0	2	0	0	0	0	0	5	5	0	1	3	14	0	0	0	0	WBGene00002125
inx-5	100	84	331	91	298	108	193	317	385	205	453	321	177	115	93	80	344	96	317	97	192	326	386	202	445	339	171	113	22	15	WBGene00002127
inx-6	4	1	1	0	5	0	4	1	2	3	3	51	4	1	4	1	0	0	7	0	5	1	2	2	3	44	2	2	2	0	WBGene00002128
inx-7	6	3	14	5	9	3	6	3	15	7	15	39	2	3	6	6	11	6	6	1	6	6	14	7	21	40	6	7	0	0	WBGene00002129
inx-8	6	0	0	0	0	0	6	3	7	2	4	45	2	0	13	0	1	0	0	1	9	2	6	2	6	46	1	1	1	1	WBGene00002130
inx-9	0	1	0	0	0	0	1	1	0	1	1	4	1	1	1	0	0	0	0	0	2	1	0	1	1	3	0	0	0	0	WBGene00002131
inx-10	7	0	14	0	5	0	5	2	11	6	10	35	3	3	5	0	13	0	4	0	4	5	7	5	8	29	2	1	0	2	WBGene00002132
inx-11	4	2	7	0	1	0	5	3	9	8	19	17	1	0	3	1	11	0	1	0	3	3	9	6	20	14	0	0	0	0	WBGene00002133
inx-12	325	103	573	209	444	153	477	366	625	357	789	741	361	213	335	110	615	219	455	165	507	379	625	365	786	765	374	203	40	50	WBGene00002134
inx-13	236	38	318	100	258	82	380	235	311	218	497	442	217	80	215	22	301	109	250	92	374	238	298	229	518	439	204	92	18	23	WBGene00002135
inx-14	0	1	2	0	0	0	1	0	3	0	11	42	0	0	0	1	1	0	0	0	3	2	3	4	12	35	0	0	0	0	WBGene00002136
inx-15	6	0	0	0	0	0	3	0	3	0	2	126	1	1	4	0	0	0	0	0	8	2	0	0	5	117	1	1	0	1	WBGene00002137
inx-16	0	0	0	1	0	0	1	0	2	0	0	23	0	1	0	0	1	0	0	0	2	0	3	0	2	23	0	0	0	0	WBGene00002138
inx-17	4	0	1	0	0	0	0	1	3	0	1	50	0	0	3	0	2	0	0	0	0	1	4	1	4	45	0	0	0	0	WBGene00002139
inx-18	3	1	2	2	1	0	0	1	4	0	8	20	0	0	3	0	2	4	0	0	0	0	4	0	7	18	0	0	0	0	WBGene00002140
inx-19	1	0	0	0	1	0	3	0	3	2	3	3	0	0	2	0	0	0	0	0	4	0	2	3	0	4	0	0	0	0	WBGene00002141
inx-20	2	1	4	0	0	0	0	0	1	1	3	19	0	1	1	0	2	0	0	0	0	1	1	2	1	15	0	1	0	0	WBGene00002142
inx-21	1	0	4	1	0	0	3	1	2	3	4	19	0	1	2	0	3	1	0	0	4	2	2	4	1	23	0	0	0	0	WBGene00002143
inx-22	0	0	0	0	0	0	0	1	0	0	6	19	0	0	0	0	0	0	0	0	0	1	0	0	12	17	0	0	0	0	WBGene00002144
ipp-5	3	3	26	8	23	3	3	41	46	22	44	89	1	9	3	1	28	12	13	6	1	43	37	22	48	80	0	8	0	1	WBGene00002146
ire-1	26	4	25	14	26	10	33	38	54	23	52	106	29	15	33	10	27	12	22	12	40	36	46	21	57	93	25	14	1	2	WBGene00002147
gon-14	2	6	12	4	10	1	14	25	24	9	29	52	4	5	6	5	7	2	9	2	16	20	32	16	33	56	2	11	0	3	WBGene00002148
irk-1	2	0	2	0	0	0	1	1	0	1	4	0	0	0	1	0	0	0	2	0	0	1	0	0	3	0	1	0	0	0	WBGene00002149
irk-2	0	0	2	0	1	0	1	3	2	2	1	5	0	0	0	0	3	0	2	0	1	5	4	1	2	4	0	0	0	0	WBGene00002150
irk-3	0	0	5	0	0	0	0	0	2	2	7	10	0	0	1	1	2	0	1	0	1	1	2	2	6	13	0	0	0	0	WBGene00002151
iars-1	25	6	57	9	25	14	46	56	89	59	110	293	9	10	30	6	48	12	29	4	35	57	99	59	98	297	7	5	6	1	WBGene00002152
iars-2	3	0	3	0	1	2	2	4	13	2	12	30	1	3	3	1	3	1	1	2	0	4	9	5	9	38	0	1	1	0	WBGene00002153
isp-1	147	82	480	135	389	73	208	269	446	304	651	1620	144	118	150	75	456	138	387	73	191	263	451	313	652	1614	122	118	38	42	WBGene00002162
ist-1	4	8	10	4	11	3	6	20	30	8	14	19	2	14	4	8	11	7	7	3	5	17	35	6	15	17	2	9	0	0	WBGene00002163
isw-1	17	4	61	10	33	17	26	34	77	28	53	159	11	14	16	3	57	9	38	12	28	33	77	24	60	147	18	18	4	4	WBGene00002169
itr-1	15	8	25	6	15	0	21	27	30	19	44	110	11	7	17	9	24	6	17	1	27	18	29	20	42	102	9	7	0	1	WBGene00002173
itx-1	14	0	7	0	3	0	5	3	2	0	21	72	0	1	8	1	8	0	0	1	3	2	1	0	23	72	0	0	0	0	WBGene00002174
jac-1	31	8	34	10	16	6	25	15	46	16	49	78	10	9	32	4	28	12	20	7	28	14	40	15	43	75	12	8	2	2	WBGene00002175
jip-1	5	0	34	1	9	0	12	2	23	6	41	29	1	2	9	0	28	2	10	0	10	1	22	10	38	32	2	0	1	0	WBGene00002176
jkk-1	0	0	0	0	0	0	0	3	2	0	7	5	0	0	0	0	1	0	0	0	0	1	2	0	5	6	0	0	0	0	WBGene00002177
jnk-1	3	0	21	0	2	0	5	0	15	9	23	19	1	0	2	0	23	1	3	0	10	0	15	6	20	22	0	0	0	0	WBGene00002178
jph-1	10	0	26	1	8	2	6	7	26	10	48	111	1	3	14	1	26	3	11	1	3	6	26	10	39	118	2	2	0	0	WBGene00002179
jtr-1	8	1	5	0	4	2	11	14	9	18	27	51	1	1	13	0	8	1	1	0	6	13	9	13	32	53	0	1	0	0	WBGene00002180
kal-1	6	0	2	0	0	0	19	14	23	1	11	3	1	0	7	0	8	0	1	0	9	15	24	0	17	3	1	3	1	0	WBGene00002181
kap-1	2	0	4	0	1	0	1	0	5	2	3	2	0	0	4	1	1	0	0	0	2	1	3	4	6	6	0	0	1	0	WBGene00002182
kat-1	16	6	24	4	30	6	15	22	40	29	74	229	7	6	12	4	27	6	19	7	14	26	42	23	64	227	5	1	2	0	WBGene00002183
kel-1	5	0	1	0	1	0	4	8	7	5	10	11	1	0	7	0	2	2	5	0	4	6	5	2	5	15	0	0	0	0	WBGene00002184
kel-3	12	8	20	2	16	3	24	36	27	17	54	61	7	7	18	6	17	6	13	5	36	34	30	21	57	67	8	12	2	3	WBGene00002185
kel-10	0	0	4	0	0	0	1	1	1	3	0	4	0	0	0	0	2	0	0	0	1	2	1	1	0	2	0	0	0	0	WBGene00002186
kgb-1	9	1	16	6	7	2	11	35	50	10	62	112	0	7	8	2	11	9	5	3	10	28	39	18	58	106	1	1	1	1	WBGene00002187
kgb-2	0	0	0	0	0	0	0	0	1	1	0	9	1	0	0	0	0	0	0	0	1	0	2	1	1	10	0	0	0	0	WBGene00002188
kin-1	1	1	7	1	2	1	7	5	9	8	9	8	5	1	2	0	8	2	1	1	5	3	8	5	13	9	3	1	0	2	WBGene00002189
kin-2	62	27	194	28	66	14	71	98	180	122	276	460	25	43	57	31	207	41	73	14	65	90	168	125	280	477	25	45	3	5	WBGene00002190
kin-3	63	34	245	69	202	58	145	145	287	149	334	758	88	82	53	34	245	82	205	51	143	150	281	155	345	747	86	78	21	19	WBGene00002191
kin-4	32	12	73	13	41	9	30	55	50	35	102	169	16	15	33	11	76	21	43	9	29	47	52	41	102	181	16	15	8	3	WBGene00002192
kin-5	0	0	0	0	0	0	0	1	1	0	1	0	1	1	0	0	0	1	0	0	0	1	1	0	1	0	0	1	0	0	WBGene00002193
kin-6	0	0	0	0	0	0	1	1	1	0	2	0	0	0	0	0	0	0	0	0	0	0	1	0	4	0	0	0	0	0	WBGene00002194
kin-9	0	1	4	0	0	0	0	0	3	2	4	3	0	1	0	0	0	1	0	0	0	0	1	4	7	1	0	0	0	0	WBGene00002195
kin-10	49	20	125	46	141	37	131	123	175	115	211	620	72	46	51	18	150	37	142	32	138	124	181	109	226	620	79	50	10	12	WBGene00002196
kin-14	1	0	1	0	3	0	1	2	2	2	3	9	0	1	1	1	1	0	1	0	1	2	2	2	3	8	1	0	0	0	WBGene00002198
kin-15	1	3	50	16	7	19	12	31	18	35	44	17	5	7	3	7	45	10	4	22	12	27	12	28	54	18	8	12	0	3	WBGene00002199
kin-16	4	0	10	1	4	0	4	7	5	5	12	10	3	1	3	1	15	1	2	0	3	7	3	9	6	10	3	0	0	0	WBGene00002200
kin-18	12	6	22	10	15	5	17	18	37	23	35	100	8	7	19	8	23	15	14	9	20	20	36	15	34	82	8	8	1	1	WBGene00002201
kin-19	127	87	427	97	258	87	237	328	549	279	580	1054	137	163	133	85	407	94	264	88	233	334	546	271	569	1020	121	170	35	30	WBGene00002202
kin-20	5	21	73	21	37	21	10	65	76	35	80	59	5	23	3	18	65	15	38	23	9	74	84	42	72	53	6	18	3	2	WBGene00002203
kin-21	0	0	0	0	0	0	0	0	1	0	3	1	0	0	0	0	1	0	0	0	0	0	1	0	3	1	0	0	0	0	WBGene00002204
kin-23	1	0	0	0	0	0	0	0	0	0	1	1	0	0	1	0	0	0	0	0	1	1	0	0	0	1	0	0	0	0	WBGene00002205
kin-24	2	0	1	0	0	0	1	0	0	1	0	1	0	0	2	0	0	0	1	0	1	0	1	1	0	1	0	0	0	0	WBGene00002206
sid-3	17	23	73	29	59	11	18	82	134	51	165	116	14	35	12	18	74	30	66	10	18	87	146	57	164	121	16	40	9	9	WBGene00002207
kin-26	0	0	0	0	0	0	0	2	1	1	0	0	0	0	0	0	0	0	0	0	0	2	2	1	0	0	0	0	0	0	WBGene00002208
kin-29	6	4	64	17	27	14	7	43	45	23	53	86	13	21	7	7	63	19	22	13	8	39	45	25	59	79	11	15	3	3	WBGene00002210
kin-30	0	1	1	0	0	1	1	1	2	2	1	1	0	0	0	1	1	0	2	0	2	0	2	1	0	1	0	0	0	0	WBGene00002211
kin-31	0	0	0	0	0	0	1	0	2	0	2	0	0	0	0	0	0	0	0	0	1	0	1	0	3	0	0	1	0	0	WBGene00002212
kin-32	16	1	11	1	7	0	20	25	19	5	40	23	17	2	12	0	16	1	4	1	21	21	20	8	39	21	7	2	2	2	WBGene00002213
klc-1	2	0	8	0	3	0	4	2	3	1	22	53	1	1	3	0	8	1	0	0	2	2	2	1	22	53	0	0	0	0	WBGene00002214
klc-2	30	16	63	31	37	19	47	73	131	69	203	229	14	26	25	11	54	29	45	24	56	68	146	84	199	223	20	31	6	7	WBGene00002215
klp-3	29	1	16	2	1	4	14	14	17	7	35	43	6	3	27	2	15	7	1	2	9	16	15	7	39	39	3	1	1	0	WBGene00002216
klp-4	54	16	99	28	28	18	45	27	70	35	78	173	42	27	50	18	95	26	23	19	43	31	62	35	78	168	46	25	9	10	WBGene00002217
klp-6	4	0	1	1	2	0	1	1	2	1	2	2	0	1	3	2	2	0	0	0	0	2	3	1	2	3	0	1	0	0	WBGene00002218
klp-7	27	5	68	10	46	7	35	32	75	30	100	219	22	20	26	7	64	11	47	6	31	35	73	29	89	229	25	28	5	7	WBGene00002219
klp-8	10	3	15	13	17	2	14	43	73	19	49	109	1	11	5	7	19	10	19	6	15	37	75	23	47	115	1	5	2	4	WBGene00002220
klp-10	0	0	0	0	1	0	2	2	2	0	1	2	0	0	0	0	0	0	0	0	1	2	2	0	1	2	0	0	0	0	WBGene00002221
klp-11	3	1	6	0	3	1	2	5	4	3	5	17	1	1	5	1	8	0	2	0	2	4	6	3	3	17	1	1	0	0	WBGene00002222
klp-12	35	11	132	22	48	20	130	91	170	91	153	337	19	24	38	9	114	18	63	15	133	92	171	86	160	338	18	36	6	8	WBGene00002223
klp-13	1	0	4	1	1	0	2	0	2	4	2	0	1	1	0	1	2	0	1	1	2	0	3	2	4	2	1	0	0	0	WBGene00002224
klp-15	2	0	2	0	2	0	5	3	6	7	4	34	3	2	2	1	2	2	1	0	6	2	4	7	6	39	3	1	0	0	WBGene00002225
klp-16	3	1	4	3	7	0	10	8	19	15	19	65	2	3	2	1	3	4	5	1	8	9	16	14	17	63	4	2	0	0	WBGene00002226
klp-17	0	0	1	0	0	0	0	1	0	0	0	0	0	0	0	0	1	0	0	0	0	1	1	0	0	0	0	0	0	0	WBGene00002227
klp-18	0	1	1	0	0	0	4	12	22	1	10	143	0	1	0	4	0	0	0	0	5	9	22	2	13	145	0	1	0	0	WBGene00002228
klp-19	3	1	5	2	1	0	12	25	41	3	20	115	4	2	3	1	7	3	1	0	8	21	29	4	21	115	1	1	0	1	WBGene00002229
klp-20	1	0	7	0	3	2	2	0	0	4	8	14	4	0	4	0	8	0	3	2	3	0	0	5	9	11	4	0	0	0	WBGene00002230
knl-1	1	0	5	0	4	0	4	19	30	5	17	113	1	4	0	1	5	0	2	0	6	20	26	3	12	111	1	2	0	0	WBGene00002231
kpc-1	72	15	44	31	28	22	63	34	47	26	59	121	26	21	78	13	51	28	28	28	56	35	57	25	51	120	22	25	4	3	WBGene00002232
kqt-1	2	0	3	0	5	0	3	0	8	9	12	16	0	0	1	0	5	0	2	1	4	0	10	7	11	17	0	0	1	1	WBGene00002233
kqt-2	0	0	0	0	0	0	3	4	1	2	3	27	0	0	0	1	0	1	1	0	4	4	3	3	2	25	0	0	0	0	WBGene00002234
kqt-3	3	0	6	1	0	0	1	0	1	2	6	9	0	1	4	0	3	0	2	0	0	1	0	0	9	13	0	0	0	0	WBGene00002235
kars-1	28	8	60	18	56	5	76	67	127	65	157	638	17	13	28	4	56	18	45	5	78	63	114	74	138	629	23	11	2	2	WBGene00002238
ksr-1	6	3	16	10	8	9	12	10	27	13	39	40	3	6	7	3	19	10	10	5	14	9	26	13	39	44	1	5	1	0	WBGene00002239
ksr-2	14	6	24	9	22	8	19	16	39	14	35	71	6	11	16	7	29	9	27	11	20	15	39	20	36	80	4	10	2	4	WBGene00002240
kup-1	9	0	4	1	3	1	13	12	18	7	15	40	0	1	14	1	5	0	5	1	19	10	14	7	15	42	3	4	0	0	WBGene00002241
kvs-1	1	0	12	1	2	0	1	0	4	6	10	19	0	0	2	0	27	0	1	0	1	0	6	7	11	22	1	0	0	0	WBGene00002242
lad-2	3	1	10	5	0	1	12	1	6	4	11	24	0	0	5	0	10	0	1	0	17	1	6	1	9	22	0	0	0	0	WBGene00002243
laf-1	25	9	100	25	64	8	51	82	115	63	111	312	39	17	19	7	107	14	49	7	52	80	107	57	108	311	30	22	3	0	WBGene00002244
lag-1	25	6	33	13	15	10	21	43	72	16	27	61	1	7	24	4	28	10	12	9	20	37	72	17	37	55	4	12	0	2	WBGene00002245
lag-2	0	0	0	0	3	0	0	3	13	0	6	5	0	0	0	0	0	0	0	0	1	7	10	0	5	7	0	0	0	0	WBGene00002246
lam-1	26	0	75	1	15	1	54	14	17	23	41	138	30	2	36	1	76	4	13	0	46	12	22	18	53	152	25	4	1	3	WBGene00002247
lam-3	15	0	1	0	5	1	35	1	3	2	17	40	12	1	17	0	5	0	3	0	35	5	5	3	24	42	12	3	1	2	WBGene00002248
lap-1	29	9	43	11	41	5	40	46	79	42	126	302	11	11	31	6	45	16	26	6	41	51	78	43	119	293	10	12	3	0	WBGene00002249
lap-2	84	78	276	123	346	62	118	212	370	226	546	807	99	108	97	74	290	116	347	63	126	194	377	227	531	802	110	117	36	37	WBGene00002250
lat-1	21	15	40	11	19	8	35	40	70	21	58	99	12	25	32	21	35	9	17	10	31	44	73	24	51	115	11	25	2	1	WBGene00002251
lat-2	9	12	21	13	29	8	10	50	87	23	101	71	6	18	10	11	23	14	33	7	9	55	77	21	100	79	6	10	3	6	WBGene00002252
lbp-1	64	58	194	258	242	159	91	190	210	238	608	433	127	137	62	55	190	234	244	161	85	200	191	235	625	437	149	137	24	22	WBGene00002253
lbp-2	3	0	144	4	25	1	5	16	61	77	234	592	3	1	2	3	145	1	25	0	5	16	67	81	234	600	1	1	0	1	WBGene00002254
lbp-3	4	0	10	0	1	0	1	1	5	5	15	163	1	0	4	0	13	0	2	2	3	1	3	1	14	167	0	0	0	0	WBGene00002255
lbp-4	13	8	18	10	13	3	27	39	40	26	59	146	5	9	16	6	17	7	13	4	26	32	45	25	51	152	4	5	0	2	WBGene00002256
lbp-5	3	40	139	65	38	36	5	294	239	163	451	142	13	58	6	36	143	43	49	38	11	283	248	157	450	133	8	42	7	8	WBGene00002257
lbp-6	52	77	344	99	73	73	29	327	397	321	645	1172	35	79	49	91	338	93	71	92	29	390	398	327	668	1133	55	67	22	17	WBGene00002258
lbp-7	0	1	31	2	6	0	4	5	18	21	82	142	0	1	0	1	26	0	9	0	3	9	18	23	77	127	1	0	0	2	WBGene00002259
lbp-8	1	0	0	0	0	0	0	1	1	0	1	0	0	0	0	0	0	1	0	0	0	0	0	1	1	1	0	0	0	0	WBGene00002260
ldb-1	39	14	76	15	81	11	75	85	102	73	114	99	43	28	40	23	79	18	78	15	63	72	96	63	94	90	45	26	3	2	WBGene00002261
ldh-1	56	26	301	41	129	33	92	154	263	222	339	495	52	37	49	24	305	45	129	38	92	143	271	220	347	495	42	29	10	12	WBGene00002262
lea-1	119	7	158	46	118	39	212	24	19	99	50	133	107	7	117	7	168	51	122	32	208	24	19	103	57	132	117	6	4	4	WBGene00002263
lec-1	17	17	105	24	45	16	27	80	78	47	120	97	28	16	13	14	111	22	48	24	26	64	64	46	141	86	28	17	2	7	WBGene00002264
lec-2	65	373	2137	927	1029	1000	128	911	1291	1138	2094	1651	285	494	62	382	2135	930	1048	1032	133	906	1310	1132	2054	1642	275	509	225	208	WBGene00002265
lec-3	22	109	518	153	256	100	68	290	395	235	507	245	71	110	25	110	509	159	242	97	69	289	373	237	503	265	72	115	18	19	WBGene00002266
lec-4	87	28	157	52	57	37	230	127	125	120	244	226	78	30	80	27	150	53	77	29	230	138	127	125	276	248	90	43	6	12	WBGene00002267
lec-5	8	0	116	0	23	0	11	13	45	33	141	452	2	0	7	0	104	0	18	1	12	11	45	29	143	427	3	1	2	1	WBGene00002268
lec-6	258	10	31	1	1	1	184	44	48	8	627	1103	53	25	262	15	30	2	3	0	168	40	49	10	661	1115	48	23	26	28	WBGene00002269
lec-7	0	0	3	0	1	0	0	0	0	2	2	4	0	0	0	0	4	0	0	0	0	1	0	2	2	6	0	0	0	0	WBGene00002270
lec-8	14	0	151	3	7	0	2	0	10	29	27	296	0	0	13	1	151	1	5	0	1	0	9	29	26	308	0	1	0	0	WBGene00002271
lec-9	38	0	47	2	6	0	2	7	10	3	17	881	1	0	37	0	38	1	9	0	3	3	10	1	23	879	0	0	0	0	WBGene00002272
lec-10	33	0	12	0	2	0	1	3	3	3	4	905	0	0	34	0	11	0	3	0	0	3	4	5	10	853	0	2	0	0	WBGene00002273
lec-11	10	0	8	0	2	0	2	0	3	4	2	162	0	0	9	0	5	0	1	0	2	2	3	3	2	165	0	0	0	0	WBGene00002274
lem-2	0	0	0	0	0	0	0	0	0	0	1	4	0	0	0	0	0	0	0	0	1	0	0	0	2	2	0	0	0	0	WBGene00002275
lem-3	1	0	2	0	0	0	6	6	7	1	10	32	0	0	2	0	2	0	0	0	3	8	9	0	8	44	0	1	0	0	WBGene00002276
let-2	99	1	356	9	80	1	56	27	220	142	254	1942	5	4	98	1	379	10	95	2	58	39	237	145	258	1917	5	5	3	3	WBGene00002280
let-4	174	40	93	55	375	44	297	162	359	253	314	311	167	131	175	30	90	34	369	39	305	177	371	263	335	319	183	143	15	16	WBGene00002282
let-7	0	0	0	0	1	0	0	0	1	0	0	4	1	1	2	0	1	0	1	0	0	0	0	1	2	1	0	0	0	0	WBGene00002285
let-19	33	23	146	29	72	36	86	150	239	86	168	257	27	70	37	25	148	30	77	37	90	144	231	83	162	247	28	75	10	7	WBGene00002295
ect-2	0	1	2	0	2	1	4	15	19	0	6	37	0	5	1	0	2	0	4	1	2	16	21	0	9	36	1	2	0	0	WBGene00002297
let-23	2	1	9	0	3	0	4	6	18	19	7	19	2	0	6	1	10	0	4	0	6	4	16	14	12	15	1	2	0	0	WBGene00002299
let-49	2	1	5	0	2	0	12	6	6	8	17	40	0	1	2	2	3	1	9	0	11	7	12	8	23	26	2	2	0	0	WBGene00002324
let-60	72	23	140	27	91	40	133	107	168	83	182	294	79	34	62	26	136	28	78	37	141	94	164	70	192	322	93	38	7	4	WBGene00002335
let-70	207	99	480	108	254	80	386	474	754	406	1048	1229	170	168	204	102	490	130	310	86	376	456	756	394	1016	1241	166	175	38	34	WBGene00002344
myo-1	2	0	3	0	1	1	2	6	7	2	6	419	2	1	2	0	2	1	3	1	3	5	5	2	6	412	0	1	0	0	WBGene00002348
let-92	71	50	281	78	209	46	155	182	330	167	379	730	91	67	84	52	280	82	204	42	160	191	333	162	372	735	95	63	16	16	WBGene00002363
let-99	4	1	2	0	0	0	5	2	2	0	10	53	3	0	7	2	1	0	1	0	6	1	3	0	8	60	3	1	0	1	WBGene00002368
lpr-1	84	3	13	6	64	3	105	55	86	93	102	83	37	25	84	5	8	6	62	1	115	47	76	85	103	82	31	21	1	4	WBGene00002393
let-268	9	1	11	2	4	0	13	3	3	2	11	48	1	0	8	0	13	1	4	0	13	3	5	4	8	50	0	1	0	0	WBGene00002497
let-363	15	5	49	10	25	5	27	32	59	25	44	152	11	15	11	5	43	14	28	7	21	34	62	24	46	155	15	14	2	4	WBGene00002583
let-381	0	0	0	0	0	0	0	0	0	0	4	4	0	0	0	0	0	0	0	0	1	1	0	0	2	4	0	0	0	0	WBGene00002601
let-413	33	12	66	38	38	24	60	73	68	37	105	91	29	40	32	15	65	34	44	18	63	76	62	30	86	82	26	39	5	10	WBGene00002632
let-418	38	12	37	8	31	11	83	77	111	44	87	244	20	16	27	8	27	11	23	7	89	69	124	34	97	245	13	11	3	7	WBGene00002637
let-502	85	23	92	42	129	21	173	69	110	67	160	237	131	46	90	20	91	49	127	19	168	66	112	61	155	242	137	57	15	15	WBGene00002694
let-504	22	7	51	8	24	9	42	46	55	27	56	210	15	14	26	8	48	13	21	6	41	43	63	26	56	208	18	13	2	2	WBGene00002696
let-526	58	48	258	68	139	36	141	189	276	114	254	397	50	89	60	48	270	75	140	50	133	194	270	120	255	418	60	76	13	13	WBGene00002717
let-607	73	23	110	37	133	29	151	67	140	64	185	332	122	46	67	28	111	29	127	24	131	65	133	74	189	314	134	61	14	18	WBGene00002783
let-630	4	0	10	1	3	1	7	2	10	13	9	83	2	0	4	0	8	4	8	1	7	7	11	9	14	92	0	2	0	0	WBGene00002804
let-653	111	16	99	58	137	57	229	126	199	244	276	350	49	45	107	17	88	52	124	50	213	115	218	244	257	358	63	61	13	8	WBGene00002827
let-711	58	29	89	34	57	31	75	128	186	88	184	247	43	42	43	31	73	46	36	27	75	127	182	81	175	251	49	31	6	7	WBGene00002845
let-716	14	5	51	10	25	4	21	31	59	13	30	278	6	9	10	6	51	12	22	3	18	32	59	13	30	271	4	11	8	5	WBGene00002850
let-721	10	10	28	17	24	5	23	61	69	49	128	319	7	14	13	12	28	15	31	8	19	52	70	49	120	323	8	14	3	3	WBGene00002855
let-754	51	27	178	38	134	16	73	47	131	119	143	732	54	32	53	30	174	44	137	16	76	46	138	118	146	733	53	31	9	10	WBGene00002879
let-756	3	5	22	9	13	7	1	29	31	14	22	31	2	19	1	4	30	10	19	11	0	25	31	15	23	31	2	20	2	1	WBGene00002881
let-765	14	1	8	4	3	0	16	20	45	21	26	46	6	4	8	0	3	2	7	2	24	26	40	26	37	43	3	7	1	0	WBGene00002889
let-767	71	50	270	59	173	25	113	116	135	154	248	891	95	48	69	38	240	50	181	34	101	115	138	164	259	888	99	58	10	12	WBGene00002891
let-805	60	32	138	37	56	8	59	132	145	91	178	255	35	63	57	34	150	34	72	11	53	135	155	90	179	281	40	50	7	9	WBGene00002915
let-858	11	1	4	1	5	2	26	22	47	14	24	72	4	7	8	1	3	2	8	1	20	21	49	18	34	80	5	8	3	4	WBGene00002957
lev-1	2	1	4	0	2	0	3	0	3	4	2	15	1	0	1	1	3	0	2	0	1	0	2	0	5	16	1	0	0	0	WBGene00002974
lev-8	2	1	5	0	2	0	1	1	3	2	3	14	0	0	2	1	3	0	1	0	1	2	2	4	3	14	0	0	0	0	WBGene00002975
lev-9	1	0	0	0	0	1	0	1	2	2	3	0	0	0	0	0	0	0	1	0	1	1	4	3	3	0	0	0	0	0	WBGene00002976
lev-10	10	0	13	2	3	0	8	2	4	4	16	44	0	0	9	0	11	1	4	0	7	4	3	2	20	49	1	0	0	1	WBGene00002977
lev-11	162	14	282	22	110	18	101	146	257	181	476	1922	12	31	189	13	281	24	104	10	100	137	271	190	480	1933	14	24	12	13	WBGene00002978
lfe-2	54	69	147	103	79	96	25	129	168	89	199	150	29	84	53	67	157	114	86	98	30	127	159	82	208	148	36	93	21	17	WBGene00002979
lgg-1	69	85	522	97	125	91	123	426	489	255	1160	578	69	151	75	115	547	107	127	95	123	449	491	251	1155	614	72	155	45	45	WBGene00002980
lgg-2	31	42	136	43	52	35	44	133	179	69	287	144	20	44	37	33	132	44	49	30	47	130	175	71	298	146	27	36	6	9	WBGene00002981
lgg-3	8	2	10	3	1	0	11	15	19	10	22	32	3	3	6	0	1	1	5	1	16	7	24	5	34	31	2	3	1	0	WBGene00002982
lgx-1	5	2	5	0	1	0	2	5	5	0	10	304	2	0	4	1	5	0	1	0	3	4	4	3	8	318	1	0	0	0	WBGene00002983
lig-1	1	0	8	1	0	1	5	10	27	6	13	53	2	2	2	0	9	0	4	2	8	9	18	9	17	47	1	1	0	0	WBGene00002985
lig-4	3	3	9	1	7	2	7	14	29	13	24	57	3	1	4	3	15	2	13	2	5	9	37	12	36	56	8	0	2	1	WBGene00002986
lim-4	2	0	1	0	2	0	1	1	2	3	4	3	0	0	0	0	0	0	0	1	4	2	0	2	4	4	0	1	0	0	WBGene00002987
lim-6	0	0	1	0	0	0	1	0	0	1	2	5	0	0	0	0	0	0	1	0	1	0	0	0	2	7	0	0	0	0	WBGene00002988
lim-7	1	0	2	0	1	0	1	1	10	2	4	1	0	1	1	0	0	0	0	0	1	1	5	2	5	2	1	0	0	0	WBGene00002989
lin-1	18	5	29	6	27	1	36	30	42	15	61	79	30	8	16	5	35	6	25	3	40	28	44	14	55	85	25	6	2	2	WBGene00002990
lin-2	6	0	8	0	1	1	2	3	5	4	5	53	0	0	6	2	5	0	2	0	3	6	4	4	7	51	0	0	0	1	WBGene00002991
lin-3	4	0	1	0	2	0	3	1	0	2	6	15	0	0	2	0	1	0	3	0	4	2	0	2	3	14	0	0	0	0	WBGene00002992
lin-4	0	0	0	0	0	0	0	0	0	0	1	0	1	0	0	0	0	0	0	0	0	0	0	0	0	0	0	0	0	0	WBGene00002993
lin-5	16	7	17	7	16	11	21	26	42	22	68	111	9	8	14	5	18	9	10	7	23	26	43	19	62	120	8	8	2	2	WBGene00002994
lin-7	0	0	0	0	2	0	2	0	1	0	0	1	0	0	0	0	1	0	0	0	0	1	0	0	1	1	0	1	0	0	WBGene00002996
lin-8	5	2	5	2	5	1	14	11	16	8	20	17	1	5	4	2	8	1	7	3	13	13	18	13	23	18	1	2	2	0	WBGene00002997
lin-9	7	1	8	3	5	2	8	15	17	3	29	66	1	3	5	2	5	5	5	1	6	15	16	4	33	67	3	4	0	0	WBGene00002998
lin-10	7	2	7	3	3	3	16	10	23	17	22	40	3	1	12	1	9	3	10	2	14	11	32	20	21	43	2	2	0	1	WBGene00002999
lin-11	2	1	0	0	0	0	2	3	4	2	0	22	0	0	2	0	3	0	1	1	4	4	3	2	2	22	0	0	0	0	WBGene00003000
lin-12	18	8	10	2	10	1	35	76	150	24	31	42	4	16	11	3	13	3	17	2	34	75	146	25	24	42	2	13	0	2	WBGene00003001
lin-13	32	12	82	24	76	19	82	65	121	54	127	238	36	36	26	10	84	21	78	14	84	73	114	45	139	221	39	36	7	9	WBGene00003002
lin-14	0	9	2	2	1	3	13	5	2	28	2	4	0	20	0	6	3	5	2	1	10	2	2	24	3	4	0	14	0	0	WBGene00003003
lin-17	22	6	30	7	9	8	38	24	24	11	42	44	29	8	22	9	33	12	17	8	35	25	23	12	39	46	23	7	0	0	WBGene00003006
lin-18	5	0	11	4	3	0	2	4	5	3	8	55	0	1	4	0	9	1	0	0	3	4	4	5	11	57	1	0	0	0	WBGene00003007
lin-22	0	0	0	0	0	0	1	3	1	0	1	0	0	0	0	0	1	0	1	0	0	2	0	0	1	0	0	0	0	0	WBGene00003008
lin-23	37	22	107	38	64	35	62	91	105	73	153	207	42	73	42	26	102	48	62	29	63	98	105	62	167	200	34	69	10	11	WBGene00003009
lin-24	14	1	51	3	14	0	20	46	60	19	52	126	14	6	15	4	50	3	13	0	17	50	63	20	50	140	15	8	2	0	WBGene00003010
lin-25	2	0	2	4	5	3	9	19	21	10	22	35	5	2	4	0	4	7	7	2	8	17	20	9	26	39	4	7	0	0	WBGene00003011
lin-26	75	56	192	99	282	60	154	183	321	162	305	180	120	115	76	62	219	101	305	57	163	174	318	153	299	169	116	128	19	15	WBGene00003012
lin-28	1	4	12	1	5	1	4	6	19	8	13	29	6	2	2	2	9	2	9	2	6	6	16	4	19	29	8	4	0	0	WBGene00003014
lin-29	46	42	157	95	281	46	62	174	260	142	201	175	54	82	43	44	152	97	270	46	65	177	252	135	193	179	48	78	6	11	WBGene00003015
lin-31	5	0	0	0	1	0	5	0	7	2	3	13	0	0	6	0	3	1	0	0	3	0	3	4	1	11	0	0	0	0	WBGene00003017
lin-32	0	0	1	1	0	0	7	15	37	2	4	0	0	4	0	0	3	0	0	0	5	17	30	1	1	2	1	6	0	0	WBGene00003018
lin-33	77	6	36	2	18	0	205	53	81	49	164	120	45	11	71	12	43	5	11	4	208	55	83	42	181	119	47	7	10	5	WBGene00003019
lin-35	10	1	4	6	9	1	19	20	34	7	37	156	4	5	12	2	6	4	13	1	20	23	36	8	42	163	6	5	6	5	WBGene00003020
lin-36	9	2	6	3	5	2	10	17	43	14	49	76	4	4	6	2	11	6	2	4	10	26	37	13	53	74	1	2	7	3	WBGene00003021
lin-37	3	1	5	2	3	2	13	9	13	9	20	51	3	3	5	0	7	2	4	1	14	11	14	8	21	49	1	1	0	0	WBGene00003022
lin-39	0	0	2	0	0	2	3	3	3	3	2	33	1	0	0	0	1	0	1	1	2	3	3	1	3	28	0	1	0	0	WBGene00003024
lin-40	83	29	111	40	97	26	262	126	265	102	168	314	90	44	89	31	118	45	123	27	253	132	266	100	161	318	81	52	9	7	WBGene00003025
lin-41	4	23	83	35	98	22	9	38	68	52	79	69	9	24	3	27	92	48	100	18	4	43	72	49	75	69	8	32	2	1	WBGene00003026
lin-44	605	515	985	668	1026	506	947	1021	1428	894	1447	834	899	886	597	498	997	676	1081	507	946	1018	1444	903	1427	843	874	883	175	167	WBGene00003029
lin-45	17	8	65	17	42	15	21	23	52	16	54	111	18	17	26	10	58	18	42	11	24	33	40	15	57	111	17	26	3	3	WBGene00003030
lin-46	2	20	157	52	49	45	15	107	112	107	168	69	26	51	1	11	175	52	53	56	10	93	94	94	179	73	17	49	6	9	WBGene00003031
lin-48	1	0	6	1	1	0	4	4	6	3	5	2	0	2	1	0	10	0	1	0	4	2	8	3	9	2	2	2	0	0	WBGene00003033
lin-49	10	5	54	9	19	2	31	17	42	21	55	96	17	19	14	6	44	13	19	6	28	17	36	19	68	88	16	15	2	2	WBGene00003034
lin-52	5	0	10	2	5	0	7	17	15	10	55	59	2	1	4	3	8	2	4	1	9	24	16	9	40	55	2	0	1	0	WBGene00003035
lin-53	19	7	40	10	31	6	41	59	86	28	73	222	21	16	21	6	52	10	29	10	39	72	90	33	73	229	14	20	9	5	WBGene00003036
lin-54	2	3	7	2	8	1	10	17	28	4	24	100	4	6	3	5	8	4	6	1	9	16	32	3	23	105	6	7	1	2	WBGene00003037
lin-56	4	1	4	0	1	0	4	1	7	4	10	19	0	0	3	1	3	2	0	0	5	5	4	5	12	20	0	1	0	0	WBGene00003038
lin-58	0	0	0	0	0	1	1	2	1	0	0	0	0	0	0	0	0	0	1	0	0	0	0	0	0	0	0	0	0	0	WBGene00003039
lin-59	35	43	151	33	78	36	54	111	176	79	129	133	41	56	35	40	137	39	78	44	50	113	165	67	137	124	38	53	8	7	WBGene00003040
lin-61	7	1	13	5	2	4	11	15	41	13	40	101	1	3	7	2	15	3	7	3	13	18	45	15	38	103	1	5	1	1	WBGene00003041
lip-1	8	1	9	3	3	0	12	3	12	9	22	23	5	0	5	0	9	2	2	0	8	5	9	7	19	20	3	2	0	0	WBGene00003043
lir-1	1	2	10	4	3	0	7	5	22	14	18	10	3	1	3	4	5	1	5	1	7	10	21	15	18	18	4	3	0	0	WBGene00003044
lir-2	0	1	6	2	3	2	2	12	8	9	14	18	6	2	1	2	9	2	2	1	3	8	9	14	10	15	1	1	0	0	WBGene00003045
lir-3	2	1	3	1	1	0	7	11	13	6	15	12	1	0	2	0	5	0	0	0	4	7	12	4	18	14	1	1	0	0	WBGene00003046
lis-1	37	10	100	31	46	27	54	49	86	60	144	222	37	30	30	5	113	27	43	27	52	50	88	55	139	215	44	24	3	4	WBGene00003047
lit-1	264	101	243	132	421	92	530	450	526	286	498	606	309	206	274	91	229	141	415	80	539	433	525	311	497	590	331	203	35	32	WBGene00003048
lmn-1	27	92	389	150	173	112	60	195	295	148	402	598	73	124	31	88	384	140	169	104	58	189	309	153	430	613	68	122	20	25	WBGene00003052
lmp-1	99	25	196	48	142	53	154	134	197	119	394	918	99	52	112	30	208	38	136	44	149	127	207	114	391	925	109	53	5	7	WBGene00003053
lon-1	146	45	87	54	248	19	383	212	505	282	362	790	116	106	156	49	88	61	248	35	380	222	497	271	366	826	98	117	4	7	WBGene00003055
lon-2	4	1	12	2	5	1	9	5	16	6	9	52	3	3	3	0	14	0	3	2	8	4	21	2	11	47	4	0	0	0	WBGene00003056
lon-3	64	17	73	17	146	4	6	320	702	173	345	971	1	60	72	20	71	17	168	4	5	351	714	178	350	960	1	72	7	7	WBGene00003057
lov-1	4	0	3	0	2	0	8	5	12	10	21	3	2	2	4	0	3	0	1	0	8	6	13	7	18	5	1	3	0	0	WBGene00003058
lpd-2	2	1	5	3	6	1	6	6	9	4	17	75	1	3	3	2	9	3	4	3	6	8	13	3	10	72	1	1	2	1	WBGene00003059
lpd-3	21	5	38	7	35	8	40	40	60	42	75	143	20	22	19	3	55	13	39	8	43	33	64	43	68	126	17	23	6	6	WBGene00003060
lpd-5	15	2	14	4	8	3	17	35	41	39	86	212	3	1	19	0	14	3	9	0	20	30	44	36	80	204	4	0	0	0	WBGene00003061
lpd-6	5	8	27	8	25	3	10	17	31	22	34	160	4	7	4	4	37	3	18	3	15	21	30	20	32	152	10	7	1	2	WBGene00003062
lpd-7	24	14	100	18	61	15	47	76	128	59	198	562	28	33	26	18	109	12	57	17	44	78	135	67	182	577	30	30	13	10	WBGene00003063
lpd-8	9	2	9	3	7	2	7	14	30	21	50	124	5	4	8	2	19	2	9	1	7	17	32	20	46	122	4	5	1	2	WBGene00003064
lpd-9	35	5	64	12	32	13	31	65	102	60	158	420	15	15	38	10	57	12	42	10	36	72	95	65	158	436	17	14	2	3	WBGene00003065
lpl-1	8	4	34	8	20	5	19	15	31	23	53	192	7	10	8	1	38	6	22	6	23	16	32	19	55	204	5	7	0	0	WBGene00003066
lrg-1	1	0	0	0	0	0	0	1	0	0	1	0	0	0	1	0	0	0	0	0	0	1	1	0	1	1	0	0	0	0	WBGene00003067
lrk-1	13	9	30	9	20	9	19	37	42	23	53	74	8	13	14	3	21	13	22	18	25	31	43	20	52	69	5	9	2	1	WBGene00003068
lrp-1	162	79	224	97	214	58	239	254	406	130	308	483	203	148	162	76	218	94	227	62	222	280	378	148	305	503	205	157	17	16	WBGene00003071
lrp-2	48	34	114	39	37	34	37	119	131	67	107	136	25	29	46	28	116	47	45	30	44	119	129	72	107	136	17	28	8	6	WBGene00003072
lars-1	35	16	128	36	99	21	80	78	148	86	161	522	31	39	36	18	129	33	91	29	82	84	139	81	174	549	30	46	10	10	WBGene00003073
lars-2	6	2	9	0	3	2	7	6	9	3	9	62	0	0	4	2	5	2	4	1	6	7	6	2	6	70	2	3	0	0	WBGene00003074
lrx-1	0	0	1	0	0	1	0	0	0	2	2	58	0	0	0	0	2	0	0	0	0	1	0	2	4	63	0	0	0	0	WBGene00003075
lsm-1	16	4	39	2	21	3	33	30	62	30	96	113	18	8	18	3	42	5	20	3	41	32	63	24	101	110	20	7	3	3	WBGene00003076
lsm-3	12	7	30	11	27	6	24	62	85	42	105	171	9	12	9	6	31	13	28	9	24	55	75	38	105	161	10	17	6	11	WBGene00003077
lsm-4	18	9	48	15	43	7	51	39	66	23	93	186	19	15	24	9	38	14	49	8	51	39	74	23	89	181	18	17	1	5	WBGene00003078
lsm-5	3	0	4	3	3	2	15	14	22	19	45	84	6	0	5	0	9	3	5	1	10	17	26	23	43	86	4	2	0	0	WBGene00003079
lsm-6	3	2	7	0	3	0	4	15	24	11	30	52	2	0	5	0	9	4	2	1	7	10	14	9	24	51	2	0	0	0	WBGene00003080
lsm-7	10	4	22	3	6	4	16	25	32	21	55	90	10	9	12	3	10	2	13	2	14	28	31	17	54	110	10	7	1	1	WBGene00003081
lsm-8	17	7	30	6	20	1	23	24	34	25	41	125	12	9	16	6	30	5	20	1	16	26	34	23	37	134	10	14	3	2	WBGene00003082
lst-1	52	35	94	46	42	53	94	79	84	54	167	185	89	53	53	37	88	49	41	50	94	77	87	49	175	181	96	54	10	11	WBGene00003083
lst-2	34	9	56	37	37	14	31	95	125	57	129	117	25	37	34	16	51	35	37	20	22	110	129	51	135	114	28	34	6	4	WBGene00003084
lst-3	34	10	61	19	48	18	128	136	202	88	164	449	17	33	36	15	60	28	52	14	129	137	198	83	180	453	26	34	6	10	WBGene00003085
lst-4	25	32	96	41	87	31	41	111	172	61	230	250	27	90	23	31	82	47	83	33	51	110	170	64	222	230	24	98	15	19	WBGene00003086
lsy-2	8	2	38	11	20	13	16	13	31	19	47	78	9	5	8	0	42	11	24	8	16	12	36	18	50	70	4	7	2	3	WBGene00003087
lsy-6	0	0	0	0	0	0	0	0	0	0	1	0	0	0	0	0	0	0	0	0	0	0	0	0	1	0	0	0	0	0	WBGene00003088
ltd-1	24	30	88	49	60	38	58	291	269	133	399	140	24	85	18	39	95	46	56	37	57	304	272	130	380	143	30	105	9	11	WBGene00003089
lys-1	54	1	14	0	2	0	10	5	16	6	36	1922	0	1	62	1	14	1	1	0	9	6	12	2	41	1943	0	0	0	1	WBGene00003090
lys-2	2	0	0	0	0	0	1	2	2	0	6	851	0	0	1	0	0	0	0	0	1	1	4	2	5	843	0	0	0	0	WBGene00003091
lys-3	0	0	0	0	0	0	0	0	1	0	2	28	0	0	0	0	0	0	0	0	0	0	1	0	1	26	0	0	0	0	WBGene00003092
lys-4	0	0	6	0	0	0	0	2	6	16	26	400	0	1	1	1	9	0	1	2	0	1	10	17	35	378	0	0	0	0	WBGene00003093
lys-5	0	0	0	0	0	0	0	0	0	1	0	10	0	0	0	0	0	0	0	0	0	0	0	1	1	12	0	1	0	0	WBGene00003094
lys-6	0	0	0	0	0	0	0	1	1	1	0	11	0	0	0	0	0	0	0	0	0	0	1	0	0	15	0	0	0	0	WBGene00003095
lys-7	0	0	0	1	0	0	0	0	2	0	0	144	0	0	0	0	0	1	0	0	0	1	2	0	0	141	0	1	0	0	WBGene00003096
lys-8	6	0	2	0	2	0	2	3	6	0	15	1157	0	1	4	0	2	0	0	0	1	6	4	2	9	1141	0	1	0	0	WBGene00003097
lys-9	0	0	0	0	0	0	2	0	1	0	0	0	0	0	0	0	0	0	0	0	1	0	0	0	0	0	0	0	0	0	WBGene00003098
lys-10	0	0	1	0	0	0	0	0	0	0	0	5	0	0	0	1	0	0	0	0	1	0	0	0	0	7	0	0	0	0	WBGene00003099
mab-3	80	33	8	1	5	1	179	171	155	1	14	4	94	37	79	33	7	0	2	2	162	153	156	1	16	5	124	38	2	0	WBGene00003100
mab-5	10	0	5	0	0	0	4	1	7	2	4	15	1	0	9	1	2	0	0	0	6	0	11	1	4	13	1	0	0	0	WBGene00003102
mab-7	2	4	22	15	29	11	2	94	152	62	106	137	0	10	1	6	18	11	38	14	0	93	143	52	91	128	2	12	1	4	WBGene00003104
mab-9	7	5	65	4	35	1	37	26	75	39	98	34	2	2	6	2	67	7	33	3	37	25	81	41	94	31	2	5	2	3	WBGene00003106
mab-10	2	0	2	0	1	0	4	1	1	0	2	1	0	0	2	0	1	0	0	0	4	1	0	1	3	0	0	1	0	0	WBGene00003107
mab-20	19	4	12	5	12	3	43	33	39	14	51	29	15	9	19	5	23	4	12	5	40	34	39	19	46	35	13	10	1	1	WBGene00003111
mab-21	10	1	10	0	5	1	16	3	22	5	16	40	2	2	11	0	12	0	9	1	12	3	20	5	15	49	2	1	0	1	WBGene00003112
mab-23	2	0	1	0	1	1	3	1	3	0	5	0	3	1	4	0	0	0	2	2	6	1	5	1	3	1	0	0	0	0	WBGene00003114
mac-1	5	1	15	3	8	0	8	5	13	10	16	101	9	3	8	1	11	1	9	2	12	5	14	11	17	86	11	1	1	0	WBGene00003119
mag-1	35	17	144	34	82	10	69	110	139	67	202	365	43	30	33	20	131	37	89	16	85	111	131	62	198	352	50	30	9	7	WBGene00003123
[truncated: 44,628 more rows]
